# Supplementary material for: The Hungate1000 prokaryotic culture collection encodes a wide variety of bacteriocins
Source: mSystems. 2026 May 27;11(6):e00195-26. doi: 10.1128/msystems.00195-26 (PMC13289728; doi:10.1128/msystems.00195-26)
Supplement: Table S2 — Antismash7 result overview from the Hungate1000. [file msystems.00195-26-s0004.csv]

seq_id	bgc_type	genome_id	order	family	genus	species	region_id
s__Acetitomaculum ruminis_DSM5522_1	RRE-containing	AcerumDSM5522	o__Lachnospirales	f__Lachnospiraceae	g__Acetitomaculum	s__Acetitomaculum ruminis	AcerumDSM5522_contig_10_region001
s__Acetitomaculum ruminis_DSM5522_2	lassopeptide	AcerumDSM5522	o__Lachnospirales	f__Lachnospiraceae	g__Acetitomaculum	s__Acetitomaculum ruminis	AcerumDSM5522_contig_14_region001
s__Acetitomaculum ruminis_DSM5522_3	ranthipeptide	AcerumDSM5522	o__Lachnospirales	f__Lachnospiraceae	g__Acetitomaculum	s__Acetitomaculum ruminis	AcerumDSM5522_contig_2_region001
s__Acidaminococcus fermentans_WCC6_5	ranthipeptide	AciferWCC6	o__Acidaminococcales	f__Acidaminococcaceae	g__Acidaminococcus	s__Acidaminococcus fermentans	AciferWCC6_contig_28_region001
s__Acidaminococcus fermentans_GA4_6	ranthipeptide	AciferpGA4	o__Acidaminococcales	f__Acidaminococcaceae	g__Acidaminococcus	s__Acidaminococcus fermentans	AciferpGA4_contig_16_region001
s__Acinetobacter sp000632455_DSM11652_8	RiPP-like	AcispDSM11652	o__Pseudomonadales	f__Moraxellaceae	g__Acinetobacter	s__Acinetobacter sp000632455	AcispDSM11652_contig_1_region002
s__Actinomyces denticolens_PA_13	thiopeptide	ActdenPA	o__Actinomycetales	f__Actinomycetaceae	g__Actinomyces	s__Actinomyces denticolens	ActdenPA_contig_6_region001
s__Actinomyces ruminicola_KPR7B_17	thiopeptide	ActrumKPR7B	o__Actinomycetales	f__Actinomycetaceae	g__Actinomyces	s__Actinomyces ruminicola	ActrumKPR7B_contig_15_region001
s__Actinomyces ruminicola_KPR7B_18	RiPP-like	ActrumKPR7B	o__Actinomycetales	f__Actinomycetaceae	g__Actinomyces	s__Actinomyces ruminicola	ActrumKPR7B_contig_23_region001
s__Allisonella histaminiformans_DSM15230_19	ranthipeptide	AllhisDSM15230	o__Veillonellales	f__Dialisteraceae	g__Allisonella	s__Allisonella histaminiformans	AllhisDSM15230_contig_5_region001
s__Anaerovibrio lipolyticus_A_LB2005_20	ranthipeptide	AnalipLB2005	o__Selenomonadales	f__Selenomonadaceae	g__Anaerovibrio	s__Anaerovibrio lipolyticus_A	AnalipLB2005_contig_12_region001
s__Anaerovibrio sp000622005_RM50_22	ranthipeptide	AnaspRM50	o__Selenomonadales	f__Selenomonadaceae	g__Anaerovibrio	s__Anaerovibrio sp000622005	AnaspRM50_contig_13_region001
s__Ga6A1 sp900102385_KHT7_26	RRE-containing	BacbacKHT7	o__Bacteroidales	f__Bacteroidaceae	g__Ga6A1	s__Ga6A1 sp900102385	BacbacKHT7_contig_4_region001
s__RC9 sp900167895_WCE2004_27	RRE-containing	BacbacWCE2004	o__Bacteroidales	f__UBA932	g__RC9	s__RC9 sp900167895	BacbacWCE2004_contig_1_region001
s__RC9 sp900167925_WCE2008_28	lanthipeptide-class-i	BacbacWCE2008	o__Bacteroidales	f__UBA932	g__RC9	s__RC9 sp900167925	BacbacWCE2008_contig_1_region001
s__RC9 sp900167925_WCE2008_29	thiopeptide	BacbacWCE2008	o__Bacteroidales	f__UBA932	g__RC9	s__RC9 sp900167925	BacbacWCE2008_contig_1_region002
s__RC9 sp900167925_WCE2008_32	lanthipeptide-class-ii	BacbacWCE2008	o__Bacteroidales	f__UBA932	g__RC9	s__RC9 sp900167925	BacbacWCE2008_contig_7_region001
s__Bacillus_A wiedmannii_KPR7A_34	RiPP-like	BaccerKPR7A	o__Bacillales	f__Bacillaceae_G	g__Bacillus_A	s__Bacillus_A wiedmannii	BaccerKPR7A_contig_1_region002
s__Bacillus_A wiedmannii_KPR7A_35	RiPP-like	BaccerKPR7A	o__Bacillales	f__Bacillaceae_G	g__Bacillus_A	s__Bacillus_A wiedmannii	BaccerKPR7A_contig_1_region003
s__Bacillus_A wiedmannii_KPR7A_36	LAP	BaccerKPR7A	o__Bacillales	f__Bacillaceae_G	g__Bacillus_A	s__Bacillus_A wiedmannii	BaccerKPR7A_contig_10_region001
s__Bacillus_A wiedmannii_KPR7A_38	lassopeptide	BaccerKPR7A	o__Bacillales	f__Bacillaceae_G	g__Bacillus_A	s__Bacillus_A wiedmannii	BaccerKPR7A_contig_2_region002
s__Bacillus_A wiedmannii_KPR7A_39	RiPP-like	BaccerKPR7A	o__Bacillales	f__Bacillaceae_G	g__Bacillus_A	s__Bacillus_A wiedmannii	BaccerKPR7A_contig_27_region001
s__Bacillus licheniformis_VTM3R78_49	lanthipeptide-class-ii	BaclicVTM3R78	o__Bacillales	f__Bacillaceae	g__Bacillus	s__Bacillus licheniformis	BaclicVTM3R78_contig_3_region001
s__Bacillus licheniformis_VTM3R78_50	RRE-containing	BaclicVTM3R78	o__Bacillales	f__Bacillaceae	g__Bacillus	s__Bacillus licheniformis	BaclicVTM3R78_contig_3_region002
s__Bacillus licheniformis_VTM3R78_52	thiopeptide	BaclicVTM3R78	o__Bacillales	f__Bacillaceae	g__Bacillus	s__Bacillus licheniformis	BaclicVTM3R78_contig_5_region002
s__Bacteroides ovatus_NLAEzlC500_54	RRE-containing	BacovaNLAEzlC500	o__Bacteroidales	f__Bacteroidaceae	g__Bacteroides	s__Bacteroides ovatus	BacovaNLAEzlC500_contig_9_region001
s__Bacteroides ovatus_NLAEzlC57_56	RRE-containing	BacovaNLAEzlC57	o__Bacteroidales	f__Bacteroidaceae	g__Bacteroides	s__Bacteroides ovatus	BacovaNLAEzlC57_contig_21_region001
s__Bacteroides thetaiotaomicron_AR20_58	RRE-containing	BacspAR20	o__Bacteroidales	f__Bacteroidaceae	g__Bacteroides	s__Bacteroides thetaiotaomicron	BacspAR20_contig_4_region001
s__Bacteroides uniformis_AR29_59	RRE-containing	BacspAR29	o__Bacteroidales	f__Bacteroidaceae	g__Bacteroides	s__Bacteroides uniformis	BacspAR29_contig_14_region001
s__Bacteroides uniformis_AR29_60	RRE-containing	BacspAR29	o__Bacteroidales	f__Bacteroidaceae	g__Bacteroides	s__Bacteroides uniformis	BacspAR29_contig_18_region001
s__Bacteroides uniformis_AR29_61	RRE-containing	BacspAR29	o__Bacteroidales	f__Bacteroidaceae	g__Bacteroides	s__Bacteroides uniformis	BacspAR29_contig_3_region001
s__Ga6A1 sp900102385_Ga6A1_62	RRE-containing	BacspGa6A1	o__Bacteroidales	f__Bacteroidaceae	g__Ga6A1	s__Ga6A1 sp900102385	BacspGa6A1_contig_1_region001
s__Ga6A1 sp900102385_Ga6A2_64	RRE-containing	BacspGa6A2	o__Bacteroidales	f__Bacteroidaceae	g__Ga6A1	s__Ga6A1 sp900102385	BacspGa6A2_contig_2_region001
s__Bacillus_AC sp001076885_MB2021_66	lassopeptide	BacspMB2021	o__Bacillales	f__Bacillaceae_A	g__Bacillus_AC	s__Bacillus_AC sp001076885	BacspMB2021_contig_10_region001
s__Bacillus_AC sp001076885_MB2021_69	RiPP-like	BacspMB2021	o__Bacillales	f__Bacillaceae_A	g__Bacillus_AC	s__Bacillus_AC sp001076885	BacspMB2021_contig_63_region001
s__Bacteroides thetaiotaomicron_KPPR3_70	RRE-containing	BactheKPPR3	o__Bacteroidales	f__Bacteroidaceae	g__Bacteroides	s__Bacteroides thetaiotaomicron	BactheKPPR3_contig_17_region001
s__Bacteroides thetaiotaomicron_KPPR3_71	RRE-containing	BactheKPPR3	o__Bacteroidales	f__Bacteroidaceae	g__Bacteroides	s__Bacteroides thetaiotaomicron	BactheKPPR3_contig_3_region001
s__Bacteroides thetaiotaomicron_NLAEzlC579_72	RRE-containing	BactheNLAEzlC579	o__Bacteroidales	f__Bacteroidaceae	g__Bacteroides	s__Bacteroides thetaiotaomicron	BactheNLAEzlC579_contig_1_region001
s__Bacteroides xylanisolvens_NLAEzlC202_76	RRE-containing	BacxylNLAEzlC202	o__Bacteroidales	f__Bacteroidaceae	g__Bacteroides	s__Bacteroides xylanisolvens	BacxylNLAEzlC202_contig_9_region001
s__Bacteroides xylanisolvens_NLAEzlG339_77	thiopeptide	BacxylNLAEzlG339	o__Bacteroidales	f__Bacteroidaceae	g__Bacteroides	s__Bacteroides xylanisolvens	BacxylNLAEzlG339_contig_10_region001
s__Bacteroides xylanisolvens_NLAEzlG339_78	RRE-containing	BacxylNLAEzlG339	o__Bacteroidales	f__Bacteroidaceae	g__Bacteroides	s__Bacteroides xylanisolvens	BacxylNLAEzlG339_contig_23_region001
s__Basfia succiniciproducens_DSM22022_79	RiPP-like	BassucDSM22022	o__Enterobacterales	f__Pasteurellaceae	g__Basfia	s__Basfia succiniciproducens	BassucDSM22022_contig_4_region001
s__Basfia succiniciproducens_KPR2_80	RiPP-like	BassucKPR2	o__Enterobacterales	f__Pasteurellaceae	g__Basfia	s__Basfia succiniciproducens	BassucKPR2_contig_6_region001
s__Blautia_A schinkii_DSM10518_84	ranthipeptide	BlaschDSM10518	o__Lachnospirales	f__Lachnospiraceae	g__Blautia_A	s__Blautia_A schinkii	BlaschDSM10518_contig_1_region001
s__Blautia_A schinkii_DSM10518_85	RRE-containing	BlaschDSM10518	o__Lachnospirales	f__Lachnospiraceae	g__Blautia_A	s__Blautia_A schinkii	BlaschDSM10518_contig_12_region001
s__Blautia_A schinkii_DSM10518_86	ranthipeptide	BlaschDSM10518	o__Lachnospirales	f__Lachnospiraceae	g__Blautia_A	s__Blautia_A schinkii	BlaschDSM10518_contig_21_region001
s__Blautia_A schinkii_DSM10518_87	sactipeptide	BlaschDSM10518	o__Lachnospirales	f__Lachnospiraceae	g__Blautia_A	s__Blautia_A schinkii	BlaschDSM10518_contig_25_region001
s__Blautia_A schinkii_DSM10518_89	RRE-containing	BlaschDSM10518	o__Lachnospirales	f__Lachnospiraceae	g__Blautia_A	s__Blautia_A schinkii	BlaschDSM10518_contig_9_region001
s__Blautia_A massiliensis_SF50_90	cyclic-lactone-autoinducer	BlautiaspSF50	o__Lachnospirales	f__Lachnospiraceae	g__Blautia_A	s__Blautia_A massiliensis	BlautiaspSF50_contig_2_region001
s__Blautia_A massiliensis_SF50_91	ranthipeptide	BlautiaspSF50	o__Lachnospirales	f__Lachnospiraceae	g__Blautia_A	s__Blautia_A massiliensis	BlautiaspSF50_contig_2_region002
s__Blautia_A massiliensis_SF50_93	RRE-containing	BlautiaspSF50	o__Lachnospirales	f__Lachnospiraceae	g__Blautia_A	s__Blautia_A massiliensis	BlautiaspSF50_contig_36_region001
s__Blautia_A massiliensis_SF50_94	RRE-containing	BlautiaspSF50	o__Lachnospirales	f__Lachnospiraceae	g__Blautia_A	s__Blautia_A massiliensis	BlautiaspSF50_contig_49_region001
s__Blautia_A massiliensis_SF50_95	RRE-containing	BlautiaspSF50	o__Lachnospirales	f__Lachnospiraceae	g__Blautia_A	s__Blautia_A massiliensis	BlautiaspSF50_contig_5_region001
s__Blautia_A massiliensis_SF50_96	lanthipeptide-class-ii	BlautiaspSF50	o__Lachnospirales	f__Lachnospiraceae	g__Blautia_A	s__Blautia_A massiliensis	BlautiaspSF50_contig_51_region001
s__Blautia_A massiliensis_SF50_97	cyclic-lactone-autoinducer	BlautiaspSF50	o__Lachnospirales	f__Lachnospiraceae	g__Blautia_A	s__Blautia_A massiliensis	BlautiaspSF50_contig_76_region001
s__Blautia_A wexlerae_AGR2146_98	ranthipeptide	BlawexAGR2146	o__Lachnospirales	f__Lachnospiraceae	g__Blautia_A	s__Blautia_A wexlerae	BlawexAGR2146_contig_14_region001
s__Blautia_A wexlerae_AGR2146_99	RRE-containing	BlawexAGR2146	o__Lachnospirales	f__Lachnospiraceae	g__Blautia_A	s__Blautia_A wexlerae	BlawexAGR2146_contig_46_region001
s__Blautia_A wexlerae_AGR2146_100	cyclic-lactone-autoinducer	BlawexAGR2146	o__Lachnospirales	f__Lachnospiraceae	g__Blautia_A	s__Blautia_A wexlerae	BlawexAGR2146_contig_6_region001
s__Butyrivibrio fibrisolvens_C_AB2020_101	ranthipeptide	ButfibAB2020	o__Lachnospirales	f__Lachnospiraceae	g__Butyrivibrio	s__Butyrivibrio fibrisolvens_C	ButfibAB2020_contig_118_region001
s__Butyrivibrio fibrisolvens_C_AB2020_102	lassopeptide	ButfibAB2020	o__Lachnospirales	f__Lachnospiraceae	g__Butyrivibrio	s__Butyrivibrio fibrisolvens_C	ButfibAB2020_contig_15_region001
s__Butyrivibrio fibrisolvens_C_AR40_104	ranthipeptide	ButfibAR40	o__Lachnospirales	f__Lachnospiraceae	g__Butyrivibrio	s__Butyrivibrio fibrisolvens_C	ButfibAR40_contig_15_region001
s__Butyrivibrio fibrisolvens_C_AR40_106	lassopeptide	ButfibAR40	o__Lachnospirales	f__Lachnospiraceae	g__Butyrivibrio	s__Butyrivibrio fibrisolvens_C	ButfibAR40_contig_19_region001
s__Butyrivibrio fibrisolvens_C_AR40_108	cyclic-lactone-autoinducer	ButfibAR40	o__Lachnospirales	f__Lachnospiraceae	g__Butyrivibrio	s__Butyrivibrio fibrisolvens_C	ButfibAR40_contig_24_region001
s__Butyrivibrio fibrisolvens_C_AR40_109	RRE-containing	ButfibAR40	o__Lachnospirales	f__Lachnospiraceae	g__Butyrivibrio	s__Butyrivibrio fibrisolvens_C	ButfibAR40_contig_32_region001
s__Butyrivibrio fibrisolvens_C_FE2007_110	ranthipeptide	ButfibFE2007	o__Lachnospirales	f__Lachnospiraceae	g__Butyrivibrio	s__Butyrivibrio fibrisolvens_C	ButfibFE2007_contig_15_region001
s__Butyrivibrio fibrisolvens_C_MD2001_112	ranthipeptide	ButfibMD2001	o__Lachnospirales	f__Lachnospiraceae	g__Butyrivibrio	s__Butyrivibrio fibrisolvens_C	ButfibMD2001_contig_2_region001
s__Butyrivibrio fibrisolvens_C_MD2001_113	RRE-containing	ButfibMD2001	o__Lachnospirales	f__Lachnospiraceae	g__Butyrivibrio	s__Butyrivibrio fibrisolvens_C	ButfibMD2001_contig_33_region001
s__Butyrivibrio fibrisolvens_C_ND3005_114	ranthipeptide	ButfibND3005	o__Lachnospirales	f__Lachnospiraceae	g__Butyrivibrio	s__Butyrivibrio fibrisolvens_C	ButfibND3005_contig_61_region001
s__Butyrivibrio fibrisolvens_C_WTE3004_115	ranthipeptide	ButfibWTE3004	o__Lachnospirales	f__Lachnospiraceae	g__Butyrivibrio	s__Butyrivibrio fibrisolvens_C	ButfibWTE3004_contig_18_region001
s__Butyrivibrio fibrisolvens_C_WTE3004_116	cyclic-lactone-autoinducer	ButfibWTE3004	o__Lachnospirales	f__Lachnospiraceae	g__Butyrivibrio	s__Butyrivibrio fibrisolvens_C	ButfibWTE3004_contig_26_region001
s__Butyrivibrio fibrisolvens_C_WTE3004_117	RRE-containing	ButfibWTE3004	o__Lachnospirales	f__Lachnospiraceae	g__Butyrivibrio	s__Butyrivibrio fibrisolvens_C	ButfibWTE3004_contig_4_region001
s__Butyrivibrio fibrisolvens_C_YRB2005_118	RRE-containing	ButfibYRB2005	o__Lachnospirales	f__Lachnospiraceae	g__Butyrivibrio	s__Butyrivibrio fibrisolvens_C	ButfibYRB2005_contig_10_region001
s__Butyrivibrio fibrisolvens_C_YRB2005_120	ranthipeptide	ButfibYRB2005	o__Lachnospirales	f__Lachnospiraceae	g__Butyrivibrio	s__Butyrivibrio fibrisolvens_C	ButfibYRB2005_contig_2_region001
s__Butyrivibrio hungatei_A_NK4A153_121	cyclic-lactone-autoinducer	ButhunNK4A153	o__Lachnospirales	f__Lachnospiraceae	g__Butyrivibrio	s__Butyrivibrio hungatei_A	ButhunNK4A153_contig_1_region001
s__Butyrivibrio hungatei_A_NK4A153_123	ranthipeptide	ButhunNK4A153	o__Lachnospirales	f__Lachnospiraceae	g__Butyrivibrio	s__Butyrivibrio hungatei_A	ButhunNK4A153_contig_5_region002
s__Butyrivibrio hungatei_B_XBD2006_124	cyclic-lactone-autoinducer	ButhunXBD2006	o__Lachnospirales	f__Lachnospiraceae	g__Butyrivibrio	s__Butyrivibrio hungatei_B	ButhunXBD2006_contig_1_region001
s__Butyrivibrio hungatei_B_XBD2006_125	lanthipeptide-class-ii	ButhunXBD2006	o__Lachnospirales	f__Lachnospiraceae	g__Butyrivibrio	s__Butyrivibrio hungatei_B	ButhunXBD2006_contig_1_region002
s__Butyrivibrio hungatei_B_XBD2006_126	ranthipeptide	ButhunXBD2006	o__Lachnospirales	f__Lachnospiraceae	g__Butyrivibrio	s__Butyrivibrio hungatei_B	ButhunXBD2006_contig_11_region001
s__Butyrivibrio proteoclasticus_FD2007_128	ranthipeptide	ButproFD2007	o__Lachnospirales	f__Lachnospiraceae	g__Butyrivibrio	s__Butyrivibrio proteoclasticus	ButproFD2007_contig_16_region001
s__Butyrivibrio proteoclasticus_FD2007_131	RRE-containing	ButproFD2007	o__Lachnospirales	f__Lachnospiraceae	g__Butyrivibrio	s__Butyrivibrio proteoclasticus	ButproFD2007_contig_3_region001
s__Butyrivibrio proteoclasticus_FD2007_132	lassopeptide	ButproFD2007	o__Lachnospirales	f__Lachnospiraceae	g__Butyrivibrio	s__Butyrivibrio proteoclasticus	ButproFD2007_contig_31_region001
s__Butyrivibrio proteoclasticus_B_P18_136	ranthipeptide	ButproP18	o__Lachnospirales	f__Lachnospiraceae	g__Butyrivibrio	s__Butyrivibrio proteoclasticus_B	ButproP18_contig_4_region001
s__Butyrivibrio proteoclasticus_A_P6B7_138	ranthipeptide	ButproP6B7	o__Lachnospirales	f__Lachnospiraceae	g__Butyrivibrio	s__Butyrivibrio proteoclasticus_A	ButproP6B7_contig_12_region001
s__Butyrivibrio sp000424145_AC2005_139	ranthipeptide	ButspAC2005	o__Lachnospirales	f__Lachnospiraceae	g__Butyrivibrio	s__Butyrivibrio sp000424145	ButspAC2005_contig_2_region001
s__Butyrivibrio sp900104155_AD3002_142	ranthipeptide	ButspAD3002	o__Lachnospirales	f__Lachnospiraceae	g__Butyrivibrio	s__Butyrivibrio sp900104155	ButspAD3002_contig_23_region001
s__Butyrivibrio hungatei_A_AE2005_144	lanthipeptide-class-ii	ButspAE2005	o__Lachnospirales	f__Lachnospiraceae	g__Butyrivibrio	s__Butyrivibrio hungatei_A	ButspAE2005_contig_1_region001
s__Butyrivibrio hungatei_A_AE2005_145	cyclic-lactone-autoinducer	ButspAE2005	o__Lachnospirales	f__Lachnospiraceae	g__Butyrivibrio	s__Butyrivibrio hungatei_A	ButspAE2005_contig_1_region002
s__Butyrivibrio hungatei_A_AE2005_146	ranthipeptide	ButspAE2005	o__Lachnospirales	f__Lachnospiraceae	g__Butyrivibrio	s__Butyrivibrio hungatei_A	ButspAE2005_contig_13_region001
s__Butyrivibrio hungatei_A_AE2005_147	RiPP-like	ButspAE2005	o__Lachnospirales	f__Lachnospiraceae	g__Butyrivibrio	s__Butyrivibrio hungatei_A	ButspAE2005_contig_14_region001
s__Butyrivibrio hungatei_A_AE2005_148	RiPP-like	ButspAE2005	o__Lachnospirales	f__Lachnospiraceae	g__Butyrivibrio	s__Butyrivibrio hungatei_A	ButspAE2005_contig_15_region001
s__Butyrivibrio sp000420825_AE2015_150	thiopeptide	ButspAE2015	o__Lachnospirales	f__Lachnospiraceae	g__Butyrivibrio	s__Butyrivibrio sp000420825	ButspAE2015_contig_2_region001
s__Butyrivibrio sp000420825_AE2015_152	ranthipeptide	ButspAE2015	o__Lachnospirales	f__Lachnospiraceae	g__Butyrivibrio	s__Butyrivibrio sp000420825	ButspAE2015_contig_4_region001
no result_AE2032_154	ranthipeptide	ButspAE2032	no result	no result	no result	no result	ButspAE2032_contig_2_region001
s__Butyrivibrio hungatei_A_AE3003_155	cyclic-lactone-autoinducer	ButspAE3003	o__Lachnospirales	f__Lachnospiraceae	g__Butyrivibrio	s__Butyrivibrio hungatei_A	ButspAE3003_contig_1_region001
s__Butyrivibrio hungatei_A_AE3003_156	ranthipeptide	ButspAE3003	o__Lachnospirales	f__Lachnospiraceae	g__Butyrivibrio	s__Butyrivibrio hungatei_A	ButspAE3003_contig_1_region002
s__Butyrivibrio hungatei_A_AE3003_157	ranthipeptide	ButspAE3003	o__Lachnospirales	f__Lachnospiraceae	g__Butyrivibrio	s__Butyrivibrio hungatei_A	ButspAE3003_contig_1_region003
s__Butyrivibrio sp000703165_AE3004_159	RRE-containing	ButspAE3004	o__Lachnospirales	f__Lachnospiraceae	g__Butyrivibrio	s__Butyrivibrio sp000703165	ButspAE3004_contig_2_region001
s__Butyrivibrio sp000424285_AE3006_163	ranthipeptide	ButspAE3006	o__Lachnospirales	f__Lachnospiraceae	g__Butyrivibrio	s__Butyrivibrio sp000424285	ButspAE3006_contig_3_region001
s__Butyrivibrio sp000420845_AE3009_164	RRE-containing	ButspAE3009	o__Lachnospirales	f__Lachnospiraceae	g__Butyrivibrio	s__Butyrivibrio sp000420845	ButspAE3009_contig_1_region001
s__Butyrivibrio sp000420845_AE3009_165	ranthipeptide	ButspAE3009	o__Lachnospirales	f__Lachnospiraceae	g__Butyrivibrio	s__Butyrivibrio sp000420845	ButspAE3009_contig_22_region001
s__Butyrivibrio sp000420845_AE3009_166	lassopeptide	ButspAE3009	o__Lachnospirales	f__Lachnospiraceae	g__Butyrivibrio	s__Butyrivibrio sp000420845	ButspAE3009_contig_30_region001
s__Butyrivibrio sp000420845_AE3009_167	RRE-containing	ButspAE3009	o__Lachnospirales	f__Lachnospiraceae	g__Butyrivibrio	s__Butyrivibrio sp000420845	ButspAE3009_contig_41_region001
s__Butyrivibrio sp000423945_FC2001_169	lassopeptide	ButspFC2001	o__Lachnospirales	f__Lachnospiraceae	g__Butyrivibrio	s__Butyrivibrio sp000423945	ButspFC2001_contig_1_region001
s__Butyrivibrio sp000423945_FC2001_170	ranthipeptide	ButspFC2001	o__Lachnospirales	f__Lachnospiraceae	g__Butyrivibrio	s__Butyrivibrio sp000423945	ButspFC2001_contig_8_region001
s__Butyrivibrio sp000421405_FCS006_171	ranthipeptide	ButspFCS006	o__Lachnospirales	f__Lachnospiraceae	g__Butyrivibrio	s__Butyrivibrio sp000421405	ButspFCS006_contig_4_region001
s__Butyrivibrio sp000526935_FCS014_174	ranthipeptide	ButspFCS014	o__Lachnospirales	f__Lachnospiraceae	g__Butyrivibrio	s__Butyrivibrio sp000526935	ButspFCS014_contig_19_region001
s__Butyrivibrio sp900102515_INlla14_176	RRE-containing	ButspINlla14	o__Lachnospirales	f__Lachnospiraceae	g__Butyrivibrio	s__Butyrivibrio sp900102515	ButspINlla14_contig_18_region001
s__Butyrivibrio sp900102515_INlla14_177	lassopeptide	ButspINlla14	o__Lachnospirales	f__Lachnospiraceae	g__Butyrivibrio	s__Butyrivibrio sp900102515	ButspINlla14_contig_28_region001
s__Butyrivibrio sp900102515_INlla14_178	cyclic-lactone-autoinducer	ButspINlla14	o__Lachnospirales	f__Lachnospiraceae	g__Butyrivibrio	s__Butyrivibrio sp900102515	ButspINlla14_contig_3_region001
s__Butyrivibrio sp900102515_INlla14_179	RRE-containing	ButspINlla14	o__Lachnospirales	f__Lachnospiraceae	g__Butyrivibrio	s__Butyrivibrio sp900102515	ButspINlla14_contig_4_region001
s__Butyrivibrio sp900102515_INlla14_180	ranthipeptide	ButspINlla14	o__Lachnospirales	f__Lachnospiraceae	g__Butyrivibrio	s__Butyrivibrio sp900102515	ButspINlla14_contig_5_region001
s__Butyrivibrio sp900104155_INlla16_183	ranthipeptide	ButspINlla16	o__Lachnospirales	f__Lachnospiraceae	g__Butyrivibrio	s__Butyrivibrio sp900104155	ButspINlla16_contig_8_region002
s__Butyrivibrio sp900103635_INlla18_184	ranthipeptide	ButspINlla18	o__Lachnospirales	f__Lachnospiraceae	g__Butyrivibrio	s__Butyrivibrio sp900103635	ButspINlla18_contig_10_region001
s__Butyrivibrio sp900116875_INlla21_185	ranthipeptide	ButspINlla21	o__Lachnospirales	f__Lachnospiraceae	g__Butyrivibrio	s__Butyrivibrio sp900116875	ButspINlla21_contig_1_region001
s__Butyrivibrio sp900116875_INlla21_186	RiPP-like	ButspINlla21	o__Lachnospirales	f__Lachnospiraceae	g__Butyrivibrio	s__Butyrivibrio sp900116875	ButspINlla21_contig_14_region001
s__Butyrivibrio sp900116875_INlla21_188	lanthipeptide-class-ii	ButspINlla21	o__Lachnospirales	f__Lachnospiraceae	g__Butyrivibrio	s__Butyrivibrio sp900116875	ButspINlla21_contig_25_region001
s__Butyrivibrio sp900116875_INlla21_189	cyclic-lactone-autoinducer	ButspINlla21	o__Lachnospirales	f__Lachnospiraceae	g__Butyrivibrio	s__Butyrivibrio sp900116875	ButspINlla21_contig_3_region001
s__Butyrivibrio sp000621565_LB2008_191	RiPP-like	ButspLB2008	o__Lachnospirales	f__Lachnospiraceae	g__Butyrivibrio	s__Butyrivibrio sp000621565	ButspLB2008_contig_2_region001
s__Butyrivibrio sp000621565_LB2008_192	RiPP-like	ButspLB2008	o__Lachnospirales	f__Lachnospiraceae	g__Butyrivibrio	s__Butyrivibrio sp000621565	ButspLB2008_contig_22_region001
s__Butyrivibrio sp000621565_LB2008_194	cyclic-lactone-autoinducer	ButspLB2008	o__Lachnospirales	f__Lachnospiraceae	g__Butyrivibrio	s__Butyrivibrio sp000621565	ButspLB2008_contig_4_region001
s__Butyrivibrio sp000424385_LC3010_198	RRE-containing	ButspLC3010	o__Lachnospirales	f__Lachnospiraceae	g__Butyrivibrio	s__Butyrivibrio sp000424385	ButspLC3010_contig_4_region001
s__Butyrivibrio sp000424385_LC3010_199	ranthipeptide	ButspLC3010	o__Lachnospirales	f__Lachnospiraceae	g__Butyrivibrio	s__Butyrivibrio sp000424385	ButspLC3010_contig_8_region001
s__Butyrivibrio sp900116865_M55_200	cyclic-lactone-autoinducer	ButspM55	o__Lachnospirales	f__Lachnospiraceae	g__Butyrivibrio	s__Butyrivibrio sp900116865	ButspM55_contig_13_region001
s__Butyrivibrio sp900116865_M55_201	ranthipeptide	ButspM55	o__Lachnospirales	f__Lachnospiraceae	g__Butyrivibrio	s__Butyrivibrio sp900116865	ButspM55_contig_2_region001
s__Butyrivibrio sp900116865_M55_203	RiPP-like	ButspM55	o__Lachnospirales	f__Lachnospiraceae	g__Butyrivibrio	s__Butyrivibrio sp900116865	ButspM55_contig_23_region001
s__Butyrivibrio sp900116865_M55_204	RiPP-like	ButspM55	o__Lachnospirales	f__Lachnospiraceae	g__Butyrivibrio	s__Butyrivibrio sp900116865	ButspM55_contig_27_region001
s__Butyrivibrio sp900116865_M55_206	RiPP-like	ButspM55	o__Lachnospirales	f__Lachnospiraceae	g__Butyrivibrio	s__Butyrivibrio sp900116865	ButspM55_contig_6_region001
s__Butyrivibrio sp000424285_MB2005_207	ranthipeptide	ButspMB2005	o__Lachnospirales	f__Lachnospiraceae	g__Butyrivibrio	s__Butyrivibrio sp000424285	ButspMB2005_contig_2_region001
s__Butyrivibrio sp000424585_MC2013_209	ranthipeptide	ButspMC2013	o__Lachnospirales	f__Lachnospiraceae	g__Butyrivibrio	s__Butyrivibrio sp000424585	ButspMC2013_contig_11_region001
s__Butyrivibrio sp000424585_MC2013_210	RiPP-like	ButspMC2013	o__Lachnospirales	f__Lachnospiraceae	g__Butyrivibrio	s__Butyrivibrio sp000424585	ButspMC2013_contig_22_region001
s__Butyrivibrio sp000424585_MC2013_212	RRE-containing	ButspMC2013	o__Lachnospirales	f__Lachnospiraceae	g__Butyrivibrio	s__Butyrivibrio sp000424585	ButspMC2013_contig_3_region001
s__Butyrivibrio sp000621605_MC2021_214	RRE-containing	ButspMC2021	o__Lachnospirales	f__Lachnospiraceae	g__Butyrivibrio	s__Butyrivibrio sp000621605	ButspMC2021_contig_1_region001
s__Butyrivibrio sp000621605_MC2021_215	lassopeptide	ButspMC2021	o__Lachnospirales	f__Lachnospiraceae	g__Butyrivibrio	s__Butyrivibrio sp000621605	ButspMC2021_contig_10_region001
s__Butyrivibrio sp000621605_MC2021_216	cyclic-lactone-autoinducer	ButspMC2021	o__Lachnospirales	f__Lachnospiraceae	g__Butyrivibrio	s__Butyrivibrio sp000621605	ButspMC2021_contig_15_region001
s__Butyrivibrio sp000621605_MC2021_217	ranthipeptide	ButspMC2021	o__Lachnospirales	f__Lachnospiraceae	g__Butyrivibrio	s__Butyrivibrio sp000621605	ButspMC2021_contig_2_region001
s__Butyrivibrio sp000702265_NC2002_220	ranthipeptide	ButspNC2002	o__Lachnospirales	f__Lachnospiraceae	g__Butyrivibrio	s__Butyrivibrio sp000702265	ButspNC2002_contig_1_region001
s__Butyrivibrio sp000702265_NC2002_221	RiPP-like	ButspNC2002	o__Lachnospirales	f__Lachnospiraceae	g__Butyrivibrio	s__Butyrivibrio sp000702265	ButspNC2002_contig_1_region002
s__Butyrivibrio sp000421405_NC2007_222	ranthipeptide	ButspNC2007	o__Lachnospirales	f__Lachnospiraceae	g__Butyrivibrio	s__Butyrivibrio sp000421405	ButspNC2007_contig_8_region001
s__Butyrivibrio sp000424545_NC3005_224	lassopeptide	ButspNC3005	o__Lachnospirales	f__Lachnospiraceae	g__Butyrivibrio	s__Butyrivibrio sp000424545	ButspNC3005_contig_1_region001
s__Butyrivibrio sp000424545_NC3005_227	ranthipeptide	ButspNC3005	o__Lachnospirales	f__Lachnospiraceae	g__Butyrivibrio	s__Butyrivibrio sp000424545	ButspNC3005_contig_21_region001
s__Butyrivibrio sp900104155_OB235_229	lanthipeptide-class-ii	ButspOB235	o__Lachnospirales	f__Lachnospiraceae	g__Butyrivibrio	s__Butyrivibrio sp900104155	ButspOB235_contig_18_region001
s__Butyrivibrio sp900104155_OB235_230	proteusin	ButspOB235	o__Lachnospirales	f__Lachnospiraceae	g__Butyrivibrio	s__Butyrivibrio sp900104155	ButspOB235_contig_20_region001
s__Butyrivibrio sp900104155_OB235_231	lanthipeptide-class-ii	ButspOB235	o__Lachnospirales	f__Lachnospiraceae	g__Butyrivibrio	s__Butyrivibrio sp900104155	ButspOB235_contig_45_region001
s__Butyrivibrio sp900104155_OB235_232	ranthipeptide	ButspOB235	o__Lachnospirales	f__Lachnospiraceae	g__Butyrivibrio	s__Butyrivibrio sp900104155	ButspOB235_contig_7_region001
s__Butyrivibrio sp900108105_Su6_234	RRE-containing	ButspSu6	o__Lachnospirales	f__Lachnospiraceae	g__Butyrivibrio	s__Butyrivibrio sp900108105	ButspSu6_contig_10_region001
s__Butyrivibrio sp900108105_Su6_235	thiopeptide	ButspSu6	o__Lachnospirales	f__Lachnospiraceae	g__Butyrivibrio	s__Butyrivibrio sp900108105	ButspSu6_contig_2_region001
s__Butyrivibrio sp900108105_Su6_238	ranthipeptide	ButspSu6	o__Lachnospirales	f__Lachnospiraceae	g__Butyrivibrio	s__Butyrivibrio sp900108105	ButspSu6_contig_6_region001
s__Butyrivibrio fibrisolvens_C_TB_240	cyclic-lactone-autoinducer	ButspTB	o__Lachnospirales	f__Lachnospiraceae	g__Butyrivibrio	s__Butyrivibrio fibrisolvens_C	ButspTB_contig_15_region001
s__Butyrivibrio fibrisolvens_C_TB_241	ranthipeptide	ButspTB	o__Lachnospirales	f__Lachnospiraceae	g__Butyrivibrio	s__Butyrivibrio fibrisolvens_C	ButspTB_contig_25_region001
s__Butyrivibrio fibrisolvens_C_TB_242	RRE-containing	ButspTB	o__Lachnospirales	f__Lachnospiraceae	g__Butyrivibrio	s__Butyrivibrio fibrisolvens_C	ButspTB_contig_27_region001
s__Butyrivibrio sp000421405_VCB2001_243	lanthipeptide-class-ii	ButspVCB2001	o__Lachnospirales	f__Lachnospiraceae	g__Butyrivibrio	s__Butyrivibrio sp000421405	ButspVCB2001_contig_13_region001
s__Butyrivibrio sp000421405_VCB2001_245	ranthipeptide	ButspVCB2001	o__Lachnospirales	f__Lachnospiraceae	g__Butyrivibrio	s__Butyrivibrio sp000421405	ButspVCB2001_contig_7_region001
s__Butyrivibrio sp000420945_VCB2006_246	ranthipeptide	ButspVCB2006	o__Lachnospirales	f__Lachnospiraceae	g__Butyrivibrio	s__Butyrivibrio sp000420945	ButspVCB2006_contig_1_region001
s__Butyrivibrio sp000420945_VCB2006_247	RRE-containing	ButspVCB2006	o__Lachnospirales	f__Lachnospiraceae	g__Butyrivibrio	s__Butyrivibrio sp000420945	ButspVCB2006_contig_2_region001
s__Butyrivibrio sp000420945_VCB2006_248	RRE-containing	ButspVCB2006	o__Lachnospirales	f__Lachnospiraceae	g__Butyrivibrio	s__Butyrivibrio sp000420945	ButspVCB2006_contig_25_region001
s__Butyrivibrio sp000423925_VCD2006_249	RRE-containing	ButspVCD2006	o__Lachnospirales	f__Lachnospiraceae	g__Butyrivibrio	s__Butyrivibrio sp000423925	ButspVCD2006_contig_14_region001
s__Butyrivibrio sp000423925_VCD2006_252	RRE-containing	ButspVCD2006	o__Lachnospirales	f__Lachnospiraceae	g__Butyrivibrio	s__Butyrivibrio sp000423925	ButspVCD2006_contig_37_region001
s__Butyrivibrio sp000423925_VCD2006_253	lanthipeptide-class-ii	ButspVCD2006	o__Lachnospirales	f__Lachnospiraceae	g__Butyrivibrio	s__Butyrivibrio sp000423925	ButspVCD2006_contig_4_region001
s__Butyrivibrio sp000423925_VCD2006_254	ranthipeptide	ButspVCD2006	o__Lachnospirales	f__Lachnospiraceae	g__Butyrivibrio	s__Butyrivibrio sp000423925	ButspVCD2006_contig_4_region002
s__Butyrivibrio sp000423925_VCD2006_255	RRE-containing	ButspVCD2006	o__Lachnospirales	f__Lachnospiraceae	g__Butyrivibrio	s__Butyrivibrio sp000423925	ButspVCD2006_contig_6_region001
s__Butyrivibrio sp000423925_VCD2006_256	lanthipeptide-class-ii	ButspVCD2006	o__Lachnospirales	f__Lachnospiraceae	g__Butyrivibrio	s__Butyrivibrio sp000423925	ButspVCD2006_contig_9_region001
s__Butyrivibrio sp900104155_WCD2001_259	ranthipeptide	ButspWCD2001	o__Lachnospirales	f__Lachnospiraceae	g__Butyrivibrio	s__Butyrivibrio sp900104155	ButspWCD2001_contig_4_region002
s__Butyrivibrio sp000424265_WCD3002_260	ranthipeptide	ButspWCD3002	o__Lachnospirales	f__Lachnospiraceae	g__Butyrivibrio	s__Butyrivibrio sp000424265	ButspWCD3002_contig_3_region001
s__Butyrivibrio sp000424385_WCE2006_262	ranthipeptide	ButspWCE2006	o__Lachnospirales	f__Lachnospiraceae	g__Butyrivibrio	s__Butyrivibrio sp000424385	ButspWCE2006_contig_3_region001
s__Butyrivibrio sp000424385_WCE2006_264	RRE-containing	ButspWCE2006	o__Lachnospirales	f__Lachnospiraceae	g__Butyrivibrio	s__Butyrivibrio sp000424385	ButspWCE2006_contig_4_region001
s__Butyrivibrio sp900102515_XBB1001_265	ranthipeptide	ButspXBB1001	o__Lachnospirales	f__Lachnospiraceae	g__Butyrivibrio	s__Butyrivibrio sp900102515	ButspXBB1001_contig_12_region001
s__Butyrivibrio sp900102515_XBB1001_266	lassopeptide	ButspXBB1001	o__Lachnospirales	f__Lachnospiraceae	g__Butyrivibrio	s__Butyrivibrio sp900102515	ButspXBB1001_contig_5_region001
s__Butyrivibrio sp000423945_XPD2002_267	lassopeptide	ButspXPD2002	o__Lachnospirales	f__Lachnospiraceae	g__Butyrivibrio	s__Butyrivibrio sp000423945	ButspXPD2002_contig_11_region001
s__Butyrivibrio sp000423945_XPD2002_268	ranthipeptide	ButspXPD2002	o__Lachnospirales	f__Lachnospiraceae	g__Butyrivibrio	s__Butyrivibrio sp000423945	ButspXPD2002_contig_25_region001
s__Butyrivibrio sp000420865_XPD2006_269	ranthipeptide	ButspXPD2006	o__Lachnospirales	f__Lachnospiraceae	g__Butyrivibrio	s__Butyrivibrio sp000420865	ButspXPD2006_contig_2_region001
s__Butyrivibrio sp000420865_XPD2006_271	thiopeptide	ButspXPD2006	o__Lachnospirales	f__Lachnospiraceae	g__Butyrivibrio	s__Butyrivibrio sp000420865	ButspXPD2006_contig_23_region001
s__Butyrivibrio sp000420865_XPD2006_272	RRE-containing	ButspXPD2006	o__Lachnospirales	f__Lachnospiraceae	g__Butyrivibrio	s__Butyrivibrio sp000420865	ButspXPD2006_contig_3_region001
s__Butyrivibrio sp000420865_XPD2006_273	lassopeptide	ButspXPD2006	o__Lachnospirales	f__Lachnospiraceae	g__Butyrivibrio	s__Butyrivibrio sp000420865	ButspXPD2006_contig_8_region001
s__Butyrivibrio sp900112195_YAB3001_274	ranthipeptide	ButspYAB3001	o__Lachnospirales	f__Lachnospiraceae	g__Butyrivibrio	s__Butyrivibrio sp900112195	ButspYAB3001_contig_1_region001
s__Butyrivibrio sp900112195_YAB3001_275	ranthipeptide	ButspYAB3001	o__Lachnospirales	f__Lachnospiraceae	g__Butyrivibrio	s__Butyrivibrio sp900112195	ButspYAB3001_contig_2_region001
s__Citrobacter_A amalonaticus_NLAEzlC269_283	thiopeptide	CitspNLAEzlC269	o__Enterobacterales	f__Enterobacteriaceae	g__Citrobacter_A	s__Citrobacter_A amalonaticus	CitspNLAEzlC269_contig_11_region001
s__Hungatella aerotolerans_DSM5434_286	RRE-containing	CloaerDSM5434	o__Lachnospirales	f__Lachnospiraceae	g__Hungatella	s__Hungatella aerotolerans	CloaerDSM5434_contig_12_region001
s__Hungatella aerotolerans_DSM5434_287	ranthipeptide	CloaerDSM5434	o__Lachnospirales	f__Lachnospiraceae	g__Hungatella	s__Hungatella aerotolerans	CloaerDSM5434_contig_14_region001
s__Hungatella aerotolerans_DSM5434_288	cyclic-lactone-autoinducer	CloaerDSM5434	o__Lachnospirales	f__Lachnospiraceae	g__Hungatella	s__Hungatella aerotolerans	CloaerDSM5434_contig_2_region001
s__Hungatella aerotolerans_DSM5434_289	cyclic-lactone-autoinducer	CloaerDSM5434	o__Lachnospirales	f__Lachnospiraceae	g__Hungatella	s__Hungatella aerotolerans	CloaerDSM5434_contig_2_region002
s__Hungatella aerotolerans_DSM5434_290	cyclic-lactone-autoinducer	CloaerDSM5434	o__Lachnospirales	f__Lachnospiraceae	g__Hungatella	s__Hungatella aerotolerans	CloaerDSM5434_contig_3_region001
s__Hungatella aerotolerans_DSM5434_291	cyclic-lactone-autoinducer	CloaerDSM5434	o__Lachnospirales	f__Lachnospiraceae	g__Hungatella	s__Hungatella aerotolerans	CloaerDSM5434_contig_5_region001
s__Hungatella aerotolerans_DSM5434_292	RRE-containing	CloaerDSM5434	o__Lachnospirales	f__Lachnospiraceae	g__Hungatella	s__Hungatella aerotolerans	CloaerDSM5434_contig_6_region001
s__Clostridium_L algidicarnis_B3_293	RRE-containing	CloalgB3	o__Clostridiales	f__Clostridiaceae	g__Clostridium_L	s__Clostridium_L algidicarnis	CloalgB3_contig_1_region001
s__Clostridium_L algidicarnis_B3_294	LAP	CloalgB3	o__Clostridiales	f__Clostridiaceae	g__Clostridium_L	s__Clostridium_L algidicarnis	CloalgB3_contig_1_region002
s__Clostridium_L algidicarnis_B3_295	ranthipeptide	CloalgB3	o__Clostridiales	f__Clostridiaceae	g__Clostridium_L	s__Clostridium_L algidicarnis	CloalgB3_contig_1_region003
s__Clostridium_L algidicarnis_B3_296	thiopeptide	CloalgB3	o__Clostridiales	f__Clostridiaceae	g__Clostridium_L	s__Clostridium_L algidicarnis	CloalgB3_contig_1_region004
s__Clostridium_R aminophilum_F_297	ranthipeptide	CloamiF	o__Lachnospirales	f__Lachnospiraceae	g__Clostridium_R	s__Clostridium_R aminophilum	CloamiF_contig_11_region001
s__Clostridium_R aminophilum_A_KH1P1_300	ranthipeptide	CloamiKH1P1	o__Lachnospirales	f__Lachnospiraceae	g__Clostridium_R	s__Clostridium_R aminophilum_A	CloamiKH1P1_contig_46_region001
s__NK3B98 sp000421005_NK3B98_302	RRE-containing	ClobacNK3B98	o__Oscillospirales	f__Oscillospiraceae	g__NK3B98	s__NK3B98 sp000421005	ClobacNK3B98_contig_16_region001
s__NK3B98 sp000421005_NK3B98_303	ranthipeptide	ClobacNK3B98	o__Oscillospirales	f__Oscillospiraceae	g__NK3B98	s__NK3B98 sp000421005	ClobacNK3B98_contig_2_region001
s__NK3B98 sp000421005_NK3B98_304	RRE-containing	ClobacNK3B98	o__Oscillospirales	f__Oscillospiraceae	g__NK3B98	s__NK3B98 sp000421005	ClobacNK3B98_contig_3_region001
s__GCA-900199385 sp900199385_R7_305	cyclic-lactone-autoinducer	ClobacR7	o__Christensenellales	f__CAG-74	g__GCA-900199385	s__GCA-900199385 sp900199385	ClobacR7_contig_1_region001
s__GCA-900199385 sp900199385_R7_307	lanthipeptide-class-ii	ClobacR7	o__Christensenellales	f__CAG-74	g__GCA-900199385	s__GCA-900199385 sp900199385	ClobacR7_contig_10_region001
s__GCA-900199385 sp900199385_R7_308	RRE-containing	ClobacR7	o__Christensenellales	f__CAG-74	g__GCA-900199385	s__GCA-900199385 sp900199385	ClobacR7_contig_11_region001
s__GCA-900199385 sp900199385_R7_310	ranthipeptide	ClobacR7	o__Christensenellales	f__CAG-74	g__GCA-900199385	s__GCA-900199385 sp900199385	ClobacR7_contig_4_region001
s__GCA-900199385 sp900176495_WTE2008_312	cyclic-lactone-autoinducer	ClobacWTE2008	o__Christensenellales	f__CAG-74	g__GCA-900199385	s__GCA-900199385 sp900176495	ClobacWTE2008_contig_1_region001
s__GCA-900199385 sp900176495_WTE2008_314	ranthipeptide	ClobacWTE2008	o__Christensenellales	f__CAG-74	g__GCA-900199385	s__GCA-900199385 sp900176495	ClobacWTE2008_contig_1_region003
s__GCA-900199385 sp900176495_WTE2008_316	RRE-containing	ClobacWTE2008	o__Christensenellales	f__CAG-74	g__GCA-900199385	s__GCA-900199385 sp900176495	ClobacWTE2008_contig_2_region001
s__GCA-900199385 sp900176495_WTE2008_320	ranthipeptide	ClobacWTE2008	o__Christensenellales	f__CAG-74	g__GCA-900199385	s__GCA-900199385 sp900176495	ClobacWTE2008_contig_9_region001
s__Clostridium beijerinckii_A_HUN142_322	ranthipeptide	ClobeiHUN142	o__Clostridiales	f__Clostridiaceae	g__Clostridium	s__Clostridium beijerinckii_A	ClobeiHUN142_contig_1_region002
s__Clostridium beijerinckii_A_HUN142_323	cyclic-lactone-autoinducer	ClobeiHUN142	o__Clostridiales	f__Clostridiaceae	g__Clostridium	s__Clostridium beijerinckii_A	ClobeiHUN142_contig_1_region003
s__Clostridium beijerinckii_A_HUN142_324	cyclic-lactone-autoinducer	ClobeiHUN142	o__Clostridiales	f__Clostridiaceae	g__Clostridium	s__Clostridium beijerinckii_A	ClobeiHUN142_contig_1_region004
s__Clostridium beijerinckii_A_HUN142_325	cyclic-lactone-autoinducer	ClobeiHUN142	o__Clostridiales	f__Clostridiaceae	g__Clostridium	s__Clostridium beijerinckii_A	ClobeiHUN142_contig_2_region001
s__Clostridium beijerinckii_A_HUN142_327	cyclic-lactone-autoinducer	ClobeiHUN142	o__Clostridiales	f__Clostridiaceae	g__Clostridium	s__Clostridium beijerinckii_A	ClobeiHUN142_contig_2_region003
s__Clostridium beijerinckii_A_HUN142_328	lanthipeptide-class-i	ClobeiHUN142	o__Clostridiales	f__Clostridiaceae	g__Clostridium	s__Clostridium beijerinckii_A	ClobeiHUN142_contig_25_region001
s__Clostridium beijerinckii_A_HUN142_329	RRE-containing	ClobeiHUN142	o__Clostridiales	f__Clostridiaceae	g__Clostridium	s__Clostridium beijerinckii_A	ClobeiHUN142_contig_4_region001
s__Clostridium beijerinckii_A_HUN142_330	RiPP-like	ClobeiHUN142	o__Clostridiales	f__Clostridiaceae	g__Clostridium	s__Clostridium beijerinckii_A	ClobeiHUN142_contig_45_region001
s__Clostridium beijerinckii_A_HUN142_331	cyclic-lactone-autoinducer	ClobeiHUN142	o__Clostridiales	f__Clostridiaceae	g__Clostridium	s__Clostridium beijerinckii_A	ClobeiHUN142_contig_9_region001
s__Clostridium butyricum_AGR2140_332	RRE-containing	ClobutAGR2140	o__Clostridiales	f__Clostridiaceae	g__Clostridium	s__Clostridium butyricum	ClobutAGR2140_contig_1_region001
s__Clostridium butyricum_AGR2140_333	cyclic-lactone-autoinducer	ClobutAGR2140	o__Clostridiales	f__Clostridiaceae	g__Clostridium	s__Clostridium butyricum	ClobutAGR2140_contig_16_region001
s__Clostridium butyricum_AGR2140_334	ranthipeptide	ClobutAGR2140	o__Clostridiales	f__Clostridiaceae	g__Clostridium	s__Clostridium butyricum	ClobutAGR2140_contig_19_region001
s__Clostridium butyricum_AGR2140_335	cyclic-lactone-autoinducer	ClobutAGR2140	o__Clostridiales	f__Clostridiaceae	g__Clostridium	s__Clostridium butyricum	ClobutAGR2140_contig_24_region001
s__Clostridium butyricum_AGR2140_336	cyclic-lactone-autoinducer	ClobutAGR2140	o__Clostridiales	f__Clostridiaceae	g__Clostridium	s__Clostridium butyricum	ClobutAGR2140_contig_5_region001
s__Clostridium butyricum_AGR2140_338	lassopeptide	ClobutAGR2140	o__Clostridiales	f__Clostridiaceae	g__Clostridium	s__Clostridium butyricum	ClobutAGR2140_contig_8_region001
s__Clostridium_X cadaveris_AGR2141_340	cyclic-lactone-autoinducer	ClocadAGR2141	o__Clostridiales	f__Clostridiaceae	g__Clostridium_X	s__Clostridium_X cadaveris	ClocadAGR2141_contig_15_region001
s__Clostridium_X cadaveris_AGR2141_341	ranthipeptide	ClocadAGR2141	o__Clostridiales	f__Clostridiaceae	g__Clostridium_X	s__Clostridium_X cadaveris	ClocadAGR2141_contig_4_region001
s__Clostridium_X cadaveris_NLAEzlG419_342	ranthipeptide	ClocadNLAEzlG419	o__Clostridiales	f__Clostridiaceae	g__Clostridium_X	s__Clostridium_X cadaveris	ClocadNLAEzlG419_contig_16_region001
s__Clostridium_X cadaveris_NLAEzlG419_343	cyclic-lactone-autoinducer	ClocadNLAEzlG419	o__Clostridiales	f__Clostridiaceae	g__Clostridium_X	s__Clostridium_X cadaveris	ClocadNLAEzlG419_contig_2_region001
s__Enterocloster clostridioformis_A_AGR2157_345	ranthipeptide	ClocloAGR2157	o__Lachnospirales	f__Lachnospiraceae	g__Enterocloster	s__Enterocloster clostridioformis_A	ClocloAGR2157_contig_2_region001
s__Enterocloster clostridioformis_A_AGR2157_346	cyclic-lactone-autoinducer	ClocloAGR2157	o__Lachnospirales	f__Lachnospiraceae	g__Enterocloster	s__Enterocloster clostridioformis_A	ClocloAGR2157_contig_37_region001
s__Enterocloster clostridioformis_ATCC25537_347	cyclic-lactone-autoinducer	ClocloATCC25537	o__Lachnospirales	f__Lachnospiraceae	g__Enterocloster	s__Enterocloster clostridioformis	ClocloATCC25537_contig_25_region001
s__Enterocloster clostridioformis_ATCC25537_349	ranthipeptide	ClocloATCC25537	o__Lachnospirales	f__Lachnospiraceae	g__Enterocloster	s__Enterocloster clostridioformis	ClocloATCC25537_contig_3_region001
s__Clostridium_G cochlearium_NLAEzlC224_352	ranthipeptide	ClococNLAEzlC224	o__Clostridiales	f__Clostridiaceae	g__Clostridium_G	s__Clostridium_G cochlearium	ClococNLAEzlC224_contig_8_region001
s__Terrisporobacter glycolicus_A_KPPR9_353	RRE-containing	CloglycoKPPR9	o__Peptostreptococcales	f__Peptostreptococcaceae	g__Terrisporobacter	s__Terrisporobacter glycolicus_A	CloglycoKPPR9_contig_1_region001
s__Terrisporobacter glycolicus_A_KPPR9_354	RRE-containing	CloglycoKPPR9	o__Peptostreptococcales	f__Peptostreptococcaceae	g__Terrisporobacter	s__Terrisporobacter glycolicus_A	CloglycoKPPR9_contig_1_region002
s__Terrisporobacter glycolicus_A_KPPR9_355	cyclic-lactone-autoinducer	CloglycoKPPR9	o__Peptostreptococcales	f__Peptostreptococcaceae	g__Terrisporobacter	s__Terrisporobacter glycolicus_A	CloglycoKPPR9_contig_3_region001
s__Terrisporobacter glycolicus_A_KPPR9_356	ranthipeptide	CloglycoKPPR9	o__Peptostreptococcales	f__Peptostreptococcaceae	g__Terrisporobacter	s__Terrisporobacter glycolicus_A	CloglycoKPPR9_contig_3_region002
s__Longicatena innocuum_NLAEzlC381_357	cyclic-lactone-autoinducer	CloinnNLAEzlC381	o__Erysipelotrichales	f__Erysipelotrichaceae	g__Longicatena	s__Longicatena innocuum	CloinnNLAEzlC381_contig_4_region001
s__Longicatena innocuum_NLAEzlG197_358	cyclic-lactone-autoinducer	CloinnNLAEzlG197	o__Erysipelotrichales	f__Erysipelotrichaceae	g__Longicatena	s__Longicatena innocuum	CloinnNLAEzlG197_contig_1_region001
s__Clostridium_AO lundense_DSM17049_359	cyclic-lactone-autoinducer	ClolunDSM17049	o__Clostridiales	f__Clostridiaceae	g__Clostridium_AO	s__Clostridium_AO lundense	ClolunDSM17049_contig_12_region001
s__Clostridium_AO lundense_DSM17049_360	ranthipeptide	ClolunDSM17049	o__Clostridiales	f__Clostridiaceae	g__Clostridium_AO	s__Clostridium_AO lundense	ClolunDSM17049_contig_17_region001
s__Clostridium_AO lundense_DSM17049_361	cyclic-lactone-autoinducer	ClolunDSM17049	o__Clostridiales	f__Clostridiaceae	g__Clostridium_AO	s__Clostridium_AO lundense	ClolunDSM17049_contig_6_region001
s__Clostridioides mangenotii_B_LM2_362	cyclic-lactone-autoinducer	ClomanLM2	o__Peptostreptococcales	f__Peptostreptococcaceae	g__Clostridioides	s__Clostridioides mangenotii_B	ClomanLM2_contig_1_region001
s__Clostridioides mangenotii_B_LM2_363	ranthipeptide	ClomanLM2	o__Peptostreptococcales	f__Peptostreptococcaceae	g__Clostridioides	s__Clostridioides mangenotii_B	ClomanLM2_contig_1_region002
s__Clostridioides mangenotii_B_LM2_364	cyclic-lactone-autoinducer	ClomanLM2	o__Peptostreptococcales	f__Peptostreptococcaceae	g__Clostridioides	s__Clostridioides mangenotii_B	ClomanLM2_contig_1_region003
s__Clostridioides mangenotii_B_LM2_366	cyclic-lactone-autoinducer	ClomanLM2	o__Peptostreptococcales	f__Peptostreptococcaceae	g__Clostridioides	s__Clostridioides mangenotii_B	ClomanLM2_contig_1_region005
s__Clostridioides mangenotii_B_LM2_367	cyclic-lactone-autoinducer	ClomanLM2	o__Peptostreptococcales	f__Peptostreptococcaceae	g__Clostridioides	s__Clostridioides mangenotii_B	ClomanLM2_contig_1_region006
s__Clostridioides mangenotii_B_LM2_368	cyclic-lactone-autoinducer	ClomanLM2	o__Peptostreptococcales	f__Peptostreptococcaceae	g__Clostridioides	s__Clostridioides mangenotii_B	ClomanLM2_contig_1_region007
s__Clostridium paraputrificum_AGR2156_369	cyclic-lactone-autoinducer	CloparAGR2156	o__Clostridiales	f__Clostridiaceae	g__Clostridium	s__Clostridium paraputrificum	CloparAGR2156_contig_1_region001
s__Clostridium paraputrificum_AGR2156_370	ranthipeptide	CloparAGR2156	o__Clostridiales	f__Clostridiaceae	g__Clostridium	s__Clostridium paraputrificum	CloparAGR2156_contig_2_region001
s__Clostridium paraputrificum_AGR2156_371	cyclic-lactone-autoinducer	CloparAGR2156	o__Clostridiales	f__Clostridiaceae	g__Clostridium	s__Clostridium paraputrificum	CloparAGR2156_contig_9_region001
s__Clostridium_AI polysaccharolyticum_DSM1801_373	ranthipeptide	ClopolDSM1801	o__Lachnospirales	f__Lachnospiraceae	g__Clostridium_AI	s__Clostridium_AI polysaccharolyticum	ClopolDSM1801_contig_15_region001
s__Clostridium_AI polysaccharolyticum_DSM1801_374	ranthipeptide	ClopolDSM1801	o__Lachnospirales	f__Lachnospiraceae	g__Clostridium_AI	s__Clostridium_AI polysaccharolyticum	ClopolDSM1801_contig_15_region002
s__Clostridium_AI polysaccharolyticum_DSM1801_375	ranthipeptide	ClopolDSM1801	o__Lachnospirales	f__Lachnospiraceae	g__Clostridium_AI	s__Clostridium_AI polysaccharolyticum	ClopolDSM1801_contig_16_region001
s__Clostridium_AI polysaccharolyticum_DSM1801_377	cyclic-lactone-autoinducer	ClopolDSM1801	o__Lachnospirales	f__Lachnospiraceae	g__Clostridium_AI	s__Clostridium_AI polysaccharolyticum	ClopolDSM1801_contig_2_region001
s__Clostridium_AI polysaccharolyticum_DSM1801_382	LAP	ClopolDSM1801	o__Lachnospirales	f__Lachnospiraceae	g__Clostridium_AI	s__Clostridium_AI polysaccharolyticum	ClopolDSM1801_contig_3_region002
s__Clostridium_AI polysaccharolyticum_DSM1801_383	ranthipeptide	ClopolDSM1801	o__Lachnospirales	f__Lachnospiraceae	g__Clostridium_AI	s__Clostridium_AI polysaccharolyticum	ClopolDSM1801_contig_3_region003
s__Clostridium_AI polysaccharolyticum_DSM1801_384	cyclic-lactone-autoinducer	ClopolDSM1801	o__Lachnospirales	f__Lachnospiraceae	g__Clostridium_AI	s__Clostridium_AI polysaccharolyticum	ClopolDSM1801_contig_33_region001
s__Clostridium_AI polysaccharolyticum_DSM1801_385	RiPP-like	ClopolDSM1801	o__Lachnospirales	f__Lachnospiraceae	g__Clostridium_AI	s__Clostridium_AI polysaccharolyticum	ClopolDSM1801_contig_45_region001
s__Clostridium_AI polysaccharolyticum_DSM1801_388	cyclic-lactone-autoinducer	ClopolDSM1801	o__Lachnospirales	f__Lachnospiraceae	g__Clostridium_AI	s__Clostridium_AI polysaccharolyticum	ClopolDSM1801_contig_8_region001
s__Clostridium sp900116755_DSM8431_394	ranthipeptide	ClospDSM8431	o__Clostridiales	f__Clostridiaceae	g__Clostridium	s__Clostridium sp900116755	ClospDSM8431_contig_144_region001
s__Clostridium sp900116755_DSM8431_395	sactipeptide	ClospDSM8431	o__Clostridiales	f__Clostridiaceae	g__Clostridium	s__Clostridium sp900116755	ClospDSM8431_contig_182_region001
s__Clostridium sp900116755_DSM8431_396	cyclic-lactone-autoinducer	ClospDSM8431	o__Clostridiales	f__Clostridiaceae	g__Clostridium	s__Clostridium sp900116755	ClospDSM8431_contig_19_region001
s__Clostridium sp900116755_DSM8431_398	RiPP-like	ClospDSM8431	o__Clostridiales	f__Clostridiaceae	g__Clostridium	s__Clostridium sp900116755	ClospDSM8431_contig_218_region001
s__Clostridium sp900116755_DSM8431_400	RiPP-like	ClospDSM8431	o__Clostridiales	f__Clostridiaceae	g__Clostridium	s__Clostridium sp900116755	ClospDSM8431_contig_27_region001
s__Clostridium sp900116755_DSM8431_401	ranthipeptide	ClospDSM8431	o__Clostridiales	f__Clostridiaceae	g__Clostridium	s__Clostridium sp900116755	ClospDSM8431_contig_49_region001
s__Clostridium sp900116755_DSM8431_402	cyclic-lactone-autoinducer	ClospDSM8431	o__Clostridiales	f__Clostridiaceae	g__Clostridium	s__Clostridium sp900116755	ClospDSM8431_contig_51_region001
s__Clostridium sp900116755_DSM8431_405	cyclic-lactone-autoinducer	ClospDSM8431	o__Clostridiales	f__Clostridiaceae	g__Clostridium	s__Clostridium sp900116755	ClospDSM8431_contig_72_region001
s__Clostridium sp900116755_DSM8431_406	cyclic-lactone-autoinducer	ClospDSM8431	o__Clostridiales	f__Clostridiaceae	g__Clostridium	s__Clostridium sp900116755	ClospDSM8431_contig_77_region001
s__Desulfovibrio desulfuricans_A_DSM7057_416	RiPP-like	DesdesDSM7057	o__Desulfovibrionales	f__Desulfovibrionaceae	g__Desulfovibrio	s__Desulfovibrio desulfuricans_A	DesdesDSM7057_contig_21_region001
s__Desulfovibrio desulfuricans_A_DSM7057_417	RiPP-like	DesdesDSM7057	o__Desulfovibrionales	f__Desulfovibrionaceae	g__Desulfovibrio	s__Desulfovibrio desulfuricans_A	DesdesDSM7057_contig_36_region001
s__Desulfovibrio legallii_A_KHC7_419	thiopeptide	DeslegKHC7	o__Desulfovibrionales	f__Desulfovibrionaceae	g__Desulfovibrio	s__Desulfovibrio legallii_A	DeslegKHC7_contig_12_region001
s__Desulfovibrio legallii_A_KHC7_421	RiPP-like	DeslegKHC7	o__Desulfovibrionales	f__Desulfovibrionaceae	g__Desulfovibrio	s__Desulfovibrio legallii_A	DeslegKHC7_contig_3_region002
s__Dorea formicigenerans_AGR2135_422	RiPP-like	DoreaspAGR2135	o__Lachnospirales	f__Lachnospiraceae	g__Dorea	s__Dorea formicigenerans	DoreaspAGR2135_contig_22_region001
s__Dorea formicigenerans_AGR2135_423	cyclic-lactone-autoinducer	DoreaspAGR2135	o__Lachnospirales	f__Lachnospiraceae	g__Dorea	s__Dorea formicigenerans	DoreaspAGR2135_contig_5_region001
s__Dorea formicigenerans_AGR2135_424	ranthipeptide	DoreaspAGR2135	o__Lachnospirales	f__Lachnospiraceae	g__Dorea	s__Dorea formicigenerans	DoreaspAGR2135_contig_9_region001
s__Dorea longicatena_B_AGR2136_425	RiPP-like	DorlonAGR2136	o__Lachnospirales	f__Lachnospiraceae	g__Dorea	s__Dorea longicatena_B	DorlonAGR2136_contig_1_region001
s__Dorea longicatena_B_AGR2136_426	ranthipeptide	DorlonAGR2136	o__Lachnospirales	f__Lachnospiraceae	g__Dorea	s__Dorea longicatena_B	DorlonAGR2136_contig_18_region001
s__Dorea longicatena_B_AGR2136_427	lanthipeptide-class-ii	DorlonAGR2136	o__Lachnospirales	f__Lachnospiraceae	g__Dorea	s__Dorea longicatena_B	DorlonAGR2136_contig_56_region001
s__Enterococcus_D casseliflavus_NLAEzlG268_431	sactipeptide	EntcasNLAEzlG268	o__Lactobacillales	f__Enterococcaceae	g__Enterococcus_D	s__Enterococcus_D casseliflavus	EntcasNLAEzlG268_contig_10_region001
s__Enterococcus faecalis_NA_434	cyclic-lactone-autoinducer	Entfae68A	o__Lactobacillales	f__Enterococcaceae	g__Enterococcus	s__Enterococcus faecalis	Entfae68A_contig_6_region001
s__Enterococcus faecalis_VTM1R91_435	cyclic-lactone-autoinducer	EntfaeVTM1R91	o__Lactobacillales	f__Enterococcaceae	g__Enterococcus	s__Enterococcus faecalis	EntfaeVTM1R91_contig_1_region001
s__Enterococcus faecalis_VTM1R91_436	RiPP-like	EntfaeVTM1R91	o__Lactobacillales	f__Enterococcaceae	g__Enterococcus	s__Enterococcus faecalis	EntfaeVTM1R91_contig_12_region001
s__Enterococcus faecalis_VTM1R91_437	RiPP-like	EntfaeVTM1R91	o__Lactobacillales	f__Enterococcaceae	g__Enterococcus	s__Enterococcus faecalis	EntfaeVTM1R91_contig_9_region001
s__Enterococcus_D gallinarum_SKF1_438	lanthipeptide-class-iv	EntgalSKF1	o__Lactobacillales	f__Enterococcaceae	g__Enterococcus_D	s__Enterococcus_D gallinarum	EntgalSKF1_contig_3_region001
s__Enterococcus_B mundtii_C2_441	cyclic-lactone-autoinducer	EntmunC2	o__Lactobacillales	f__Enterococcaceae	g__Enterococcus_B	s__Enterococcus_B mundtii	EntmunC2_contig_1_region001
s__Enterococcus_B mundtii_C2_442	cyclic-lactone-autoinducer	EntmunC2	o__Lactobacillales	f__Enterococcaceae	g__Enterococcus_B	s__Enterococcus_B mundtii	EntmunC2_contig_11_region001
s__Enterococcus_B mundtii_C2_445	RiPP-like	EntmunC2	o__Lactobacillales	f__Enterococcaceae	g__Enterococcus_B	s__Enterococcus_B mundtii	EntmunC2_contig_32_region001
s__Enterococcus_A malodoratus_KPPR6_447	cyclic-lactone-autoinducer	EntspKPPR6	o__Lactobacillales	f__Enterococcaceae	g__Enterococcus_A	s__Enterococcus_A malodoratus	EntspKPPR6_contig_44_region001
s__Enterococcus_A malodoratus_KPPR6_448	RiPP-like	EntspKPPR6	o__Lactobacillales	f__Enterococcaceae	g__Enterococcus_A	s__Enterococcus_A malodoratus	EntspKPPR6_contig_50_region001
s__Enterococcus_A malodoratus_KPPR6_449	RRE-containing	EntspKPPR6	o__Lactobacillales	f__Enterococcaceae	g__Enterococcus_A	s__Enterococcus_A malodoratus	EntspKPPR6_contig_57_region001
s__Enterococcus_A malodoratus_KPPR6_450	RiPP-like	EntspKPPR6	o__Lactobacillales	f__Enterococcaceae	g__Enterococcus_A	s__Enterococcus_A malodoratus	EntspKPPR6_contig_58_region001
s__Enterobacter_D sp900116015_KPR6_451	thiopeptide	EntspKPR6	o__Enterobacterales	f__Enterobacteriaceae	g__Enterobacter_D	s__Enterobacter_D sp900116015	EntspKPR6_contig_1_region001
s__Enterobacter_D sp900116015_KPR6_452	RiPP-like	EntspKPR6	o__Enterobacterales	f__Enterobacteriaceae	g__Enterobacter_D	s__Enterobacter_D sp900116015	EntspKPR6_contig_11_region001
s__Bulleidia sp000701725_NK3D112_456	RRE-containing	ErybacNK3D112	o__Erysipelotrichales	f__Erysipelotrichaceae	g__Bulleidia	s__Bulleidia sp000701725	ErybacNK3D112_contig_20_region001
s__Escherichia flexneri_PA3_460	thiopeptide	EsccolPA3	o__Enterobacterales	f__Enterobacteriaceae	g__Escherichia	s__Escherichia flexneri	EsccolPA3_contig_31_region001
s__Eubacterium callanderi_NLAEzlG225_462	cyclic-lactone-autoinducer	EubcalNLAEzlG225	o__Eubacteriales	f__Eubacteriaceae	g__Eubacterium	s__Eubacterium callanderi	EubcalNLAEzlG225_contig_1_region001
s__Eubacterium callanderi_NLAEzlG225_463	RRE-containing	EubcalNLAEzlG225	o__Eubacteriales	f__Eubacteriaceae	g__Eubacterium	s__Eubacterium callanderi	EubcalNLAEzlG225_contig_2_region001
s__Eubacterium callanderi_NLAEzlG225_464	ranthipeptide	EubcalNLAEzlG225	o__Eubacteriales	f__Eubacteriaceae	g__Eubacterium	s__Eubacterium callanderi	EubcalNLAEzlG225_contig_5_region001
s__Eubacterium callanderi_NLAEzlG225_465	cyclic-lactone-autoinducer	EubcalNLAEzlG225	o__Eubacteriales	f__Eubacteriaceae	g__Eubacterium	s__Eubacterium callanderi	EubcalNLAEzlG225_contig_5_region002
s__Eubacterium callanderi_NLAEzlG225_466	RRE-containing	EubcalNLAEzlG225	o__Eubacteriales	f__Eubacteriaceae	g__Eubacterium	s__Eubacterium callanderi	EubcalNLAEzlG225_contig_6_region001
s__Eubacterium callanderi_NLAEzlG225_468	RiPP-like	EubcalNLAEzlG225	o__Eubacteriales	f__Eubacteriaceae	g__Eubacterium	s__Eubacterium callanderi	EubcalNLAEzlG225_contig_7_region001
s__Eubacterium callanderi_NLAEzlG225_469	RiPP-like	EubcalNLAEzlG225	o__Eubacteriales	f__Eubacteriaceae	g__Eubacterium	s__Eubacterium callanderi	EubcalNLAEzlG225_contig_8_region001
s__Eubacterium_H cellulosolvens_A_LD2006_472	ranthipeptide	EubcelLD2006	o__Lachnospirales	f__Lachnospiraceae	g__Eubacterium_H	s__Eubacterium_H cellulosolvens_A	EubcelLD2006_contig_2_region001
s__Eubacterium_H cellulosolvens_A_LD2006_473	lassopeptide	EubcelLD2006	o__Lachnospirales	f__Lachnospiraceae	g__Eubacterium_H	s__Eubacterium_H cellulosolvens_A	EubcelLD2006_contig_2_region002
s__Eubacterium_H cellulosolvens_A_LD2006_474	ranthipeptide	EubcelLD2006	o__Lachnospirales	f__Lachnospiraceae	g__Eubacterium_H	s__Eubacterium_H cellulosolvens_A	EubcelLD2006_contig_2_region003
s__Eubacterium_H cellulosolvens_A_LD2006_475	RRE-containing	EubcelLD2006	o__Lachnospirales	f__Lachnospiraceae	g__Eubacterium_H	s__Eubacterium_H cellulosolvens_A	EubcelLD2006_contig_4_region001
s__Eubacterium_C oxidoreducens_DSM3217_476	ranthipeptide	EuboxiDSM3217	o__Lachnospirales	f__Lachnospiraceae	g__Eubacterium_C	s__Eubacterium_C oxidoreducens	EuboxiDSM3217_contig_11_region001
s__Eubacterium_C oxidoreducens_DSM3217_478	RRE-containing	EuboxiDSM3217	o__Lachnospirales	f__Lachnospiraceae	g__Eubacterium_C	s__Eubacterium_C oxidoreducens	EuboxiDSM3217_contig_4_region001
s__Eubacterium_C oxidoreducens_DSM3217_479	RRE-containing	EuboxiDSM3217	o__Lachnospirales	f__Lachnospiraceae	g__Eubacterium_C	s__Eubacterium_C oxidoreducens	EuboxiDSM3217_contig_6_region001
s__Eubacterium_T pyruvativorans_KHPC4_480	ranthipeptide	EubpyrKHPC4	o__Peptostreptococcales	f__Anaerovoracaceae	g__Eubacterium_T	s__Eubacterium_T pyruvativorans	EubpyrKHPC4_contig_3_region001
s__Eubacterium_T pyruvativorans_NA_483	ranthipeptide	Eubpyri6	o__Peptostreptococcales	f__Anaerovoracaceae	g__Eubacterium_T	s__Eubacterium_T pyruvativorans	Eubpyri6_contig_6_region001
s__Eubacterium_T pyruvativorans_KHGC13_484	ranthipeptide	EubpyruKHGC13	o__Peptostreptococcales	f__Anaerovoracaceae	g__Eubacterium_T	s__Eubacterium_T pyruvativorans	EubpyruKHGC13_contig_3_region001
s__Eubacterium_Q ruminantium_NA_488	ranthipeptide	Eubrum2388	o__Lachnospirales	f__Lachnospiraceae	g__Eubacterium_Q	s__Eubacterium_Q ruminantium	Eubrum2388_contig_2_region001
s__Eubacterium_Q ruminantium_NA_490	cyclic-lactone-autoinducer	Eubrum2388	o__Lachnospirales	f__Lachnospiraceae	g__Eubacterium_Q	s__Eubacterium_Q ruminantium	Eubrum2388_contig_5_region001
s__Eubacterium_Q ruminantium_A_FB3002_492	ranthipeptide	EubrumFB3002	o__Lachnospirales	f__Lachnospiraceae	g__Eubacterium_Q	s__Eubacterium_Q ruminantium_A	EubrumFB3002_contig_5_region001
s__Eubacterium_Q ruminantium_HUN269_496	ranthipeptide	EubrumHUN269	o__Lachnospirales	f__Lachnospiraceae	g__Eubacterium_Q	s__Eubacterium_Q ruminantium	EubrumHUN269_contig_2_region001
s__Eubacterium_Q ruminantium_HUN269_497	lanthipeptide-class-ii	EubrumHUN269	o__Lachnospirales	f__Lachnospiraceae	g__Eubacterium_Q	s__Eubacterium_Q ruminantium	EubrumHUN269_contig_6_region001
s__Eubacterium_A sp000688015_AB3007_499	ranthipeptide	EubspAB3007	o__Peptostreptococcales	f__Anaerovoracaceae	g__Eubacterium_A	s__Eubacterium_A sp000688015	EubspAB3007_contig_1_region002
s__Kandleria vitulina_DSM20405_504	RRE-containing	KanvitDSM20405	o__Erysipelotrichales	f__Erysipelatoclostridiaceae	g__Kandleria	s__Kandleria vitulina	KanvitDSM20405_contig_8_region001
s__Kandleria vitulina_WCE2011_506	sactipeptide	KanvitWCE2011	o__Erysipelotrichales	f__Erysipelatoclostridiaceae	g__Kandleria	s__Kandleria vitulina	KanvitWCE2011_contig_34_region001
s__FD2005 sp000702525_A10_507	ranthipeptide	LacbacA10	o__Lachnospirales	f__Lachnospiraceae	g__FD2005	s__FD2005 sp000702525	LacbacA10_contig_3_region001
s__FD2005 sp000702525_A10_508	RRE-containing	LacbacA10	o__Lachnospirales	f__Lachnospiraceae	g__FD2005	s__FD2005 sp000702525	LacbacA10_contig_4_region001
s__FD2005 sp000702525_A10_509	ranthipeptide	LacbacA10	o__Lachnospirales	f__Lachnospiraceae	g__FD2005	s__FD2005 sp000702525	LacbacA10_contig_6_region001
s__FD2005 sp000702525_A10_510	RRE-containing	LacbacA10	o__Lachnospirales	f__Lachnospiraceae	g__FD2005	s__FD2005 sp000702525	LacbacA10_contig_6_region002
s__NK4A136 sp000621425_AB2028_511	ranthipeptide	LacbacAB2028	o__Lachnospirales	f__Lachnospiraceae	g__NK4A136	s__NK4A136 sp000621425	LacbacAB2028_contig_1_region001
s__FD2005 sp000702525_AC2012_517	ranthipeptide	LacbacAC2012	o__Lachnospirales	f__Lachnospiraceae	g__FD2005	s__FD2005 sp000702525	LacbacAC2012_contig_1_region001
s__FD2005 sp000702525_AC2012_518	RRE-containing	LacbacAC2012	o__Lachnospirales	f__Lachnospiraceae	g__FD2005	s__FD2005 sp000702525	LacbacAC2012_contig_1_region002
s__FD2005 sp000702525_AC2012_519	RRE-containing	LacbacAC2012	o__Lachnospirales	f__Lachnospiraceae	g__FD2005	s__FD2005 sp000702525	LacbacAC2012_contig_1_region003
s__Agathobacter ruminis_AC2014_520	ranthipeptide	LacbacAC2014	o__Lachnospirales	f__Lachnospiraceae	g__Agathobacter	s__Agathobacter ruminis	LacbacAC2014_contig_1_region001
s__AC2028 sp000702685_AC2028_521	ranthipeptide	LacbacAC2028	o__Lachnospirales	f__Lachnospiraceae	g__AC2028	s__AC2028 sp000702685	LacbacAC2028_contig_6_region001
s__Eubacterium_Q sp000703065_AC2029_524	ranthipeptide	LacbacAC2029	o__Lachnospirales	f__Lachnospiraceae	g__Eubacterium_Q	s__Eubacterium_Q sp000703065	LacbacAC2029_contig_1_region003
s__Eubacterium_Q sp000703065_AC2029_525	cyclic-lactone-autoinducer	LacbacAC2029	o__Lachnospirales	f__Lachnospiraceae	g__Eubacterium_Q	s__Eubacterium_Q sp000703065	LacbacAC2029_contig_1_region004
s__Eubacterium_Q sp000703065_AC2029_526	cyclic-lactone-autoinducer	LacbacAC2029	o__Lachnospirales	f__Lachnospiraceae	g__Eubacterium_Q	s__Eubacterium_Q sp000703065	LacbacAC2029_contig_1_region005
s__Eubacterium_Q sp000687975_AC2031_531	ranthipeptide	LacbacAC2031	o__Lachnospirales	f__Lachnospiraceae	g__Eubacterium_Q	s__Eubacterium_Q sp000687975	LacbacAC2031_contig_1_region002
s__NK4A144 sp000621405_AC3007_533	ranthipeptide	LacbacAC3007	o__Lachnospirales	f__Lachnospiraceae	g__NK4A144	s__NK4A144 sp000621405	LacbacAC3007_contig_29_region001
s__NK4A144 sp000622025_AD3010_539	ranthipeptide	LacbacAD3010	o__Lachnospirales	f__Lachnospiraceae	g__NK4A144	s__NK4A144 sp000622025	LacbacAD3010_contig_4_region001
s__Weimerbacter sp900100095_C10_540	ranthipeptide	LacbacC10	o__Lachnospirales	f__Lachnospiraceae	g__Weimerbacter	s__Weimerbacter sp900100095	LacbacC10_contig_23_region001
s__Weimerbacter sp900100095_C10_541	cyclic-lactone-autoinducer	LacbacC10	o__Lachnospirales	f__Lachnospiraceae	g__Weimerbacter	s__Weimerbacter sp900100095	LacbacC10_contig_4_region001
s__Eubacterium_Q sp000702245_C6A11_542	RiPP-like	LacbacC6A11	o__Lachnospirales	f__Lachnospiraceae	g__Eubacterium_Q	s__Eubacterium_Q sp000702245	LacbacC6A11_contig_3_region001
s__Eubacterium_Q sp000702245_C6A11_543	ranthipeptide	LacbacC6A11	o__Lachnospirales	f__Lachnospiraceae	g__Eubacterium_Q	s__Eubacterium_Q sp000702245	LacbacC6A11_contig_8_region001
s__Lachnobacterium sp900113385_C7_544	cyclic-lactone-autoinducer	LacbacC7	o__Lachnospirales	f__Lachnospiraceae	g__Lachnobacterium	s__Lachnobacterium sp900113385	LacbacC7_contig_15_region001
s__Lachnobacterium sp900113385_C7_545	RiPP-like	LacbacC7	o__Lachnospirales	f__Lachnospiraceae	g__Lachnobacterium	s__Lachnobacterium sp900113385	LacbacC7_contig_22_region001
s__Lachnobacterium sp900113385_C7_546	ranthipeptide	LacbacC7	o__Lachnospirales	f__Lachnospiraceae	g__Lachnobacterium	s__Lachnobacterium sp900113385	LacbacC7_contig_31_region001
s__FD2005 sp000702525_FD2005_548	RRE-containing	LacbacFD2005	o__Lachnospirales	f__Lachnospiraceae	g__FD2005	s__FD2005 sp000702525	LacbacFD2005_contig_1_region001
s__FD2005 sp000702525_FD2005_549	cyclic-lactone-autoinducer	LacbacFD2005	o__Lachnospirales	f__Lachnospiraceae	g__FD2005	s__FD2005 sp000702525	LacbacFD2005_contig_1_region002
s__FD2005 sp000702525_FD2005_550	RRE-containing	LacbacFD2005	o__Lachnospirales	f__Lachnospiraceae	g__FD2005	s__FD2005 sp000702525	LacbacFD2005_contig_2_region001
s__Eubacterium_H sp000702845_FE2018_551	ranthipeptide	LacbacFE2018	o__Lachnospirales	f__Lachnospiraceae	g__Eubacterium_H	s__Eubacterium_H sp000702845	LacbacFE2018_contig_29_region001
s__NK4A144 sp900168235_KH1P17_557	ranthipeptide	LacbacKH1P17	o__Lachnospirales	f__Lachnospiraceae	g__NK4A144	s__NK4A144 sp900168235	LacbacKH1P17_contig_1_region001
s__NK4A144 sp900168235_KH1P17_558	RRE-containing	LacbacKH1P17	o__Lachnospirales	f__Lachnospiraceae	g__NK4A144	s__NK4A144 sp900168235	LacbacKH1P17_contig_3_region001
s__NK4A144 sp900114405_KH1T2_559	ranthipeptide	LacbacKH1T2	o__Lachnospirales	f__Lachnospiraceae	g__NK4A144	s__NK4A144 sp900114405	LacbacKH1T2_contig_1_region001
s__NK4A144 sp900114405_KH1T2_562	lanthipeptide-class-ii	LacbacKH1T2	o__Lachnospirales	f__Lachnospiraceae	g__NK4A144	s__NK4A144 sp900114405	LacbacKH1T2_contig_27_region001
s__NK4A144 sp900114405_KH1T2_563	RRE-containing	LacbacKH1T2	o__Lachnospirales	f__Lachnospiraceae	g__NK4A144	s__NK4A144 sp900114405	LacbacKH1T2_contig_3_region001
s__Weimerbacter sp900100095_KHCPX20_564	ranthipeptide	LacbacKHCPX20	o__Lachnospirales	f__Lachnospiraceae	g__Weimerbacter	s__Weimerbacter sp900100095	LacbacKHCPX20_contig_13_region001
s__Weimerbacter sp900100095_KHCPX20_565	cyclic-lactone-autoinducer	LacbacKHCPX20	o__Lachnospirales	f__Lachnospiraceae	g__Weimerbacter	s__Weimerbacter sp900100095	LacbacKHCPX20_contig_36_region001
s__Eubacterium_Q sp900199595_LC2019_567	ranthipeptide	LacbacLC2019	o__Lachnospirales	f__Lachnospiraceae	g__Eubacterium_Q	s__Eubacterium_Q sp900199595	LacbacLC2019_contig_18_region001
s__NK4A144 sp000746015_MA2020_573	RRE-containing	LacbacMA2020	o__Lachnospirales	f__Lachnospiraceae	g__NK4A144	s__NK4A144 sp000746015	LacbacMA2020_contig_3_region001
s__NK4A144 sp000746015_MA2020_574	lassopeptide	LacbacMA2020	o__Lachnospirales	f__Lachnospiraceae	g__NK4A144	s__NK4A144 sp000746015	LacbacMA2020_contig_3_region002
s__NK4A144 sp000746015_MA2020_575	ranthipeptide	LacbacMA2020	o__Lachnospirales	f__Lachnospiraceae	g__NK4A144	s__NK4A144 sp000746015	LacbacMA2020_contig_6_region001
s__NK4A144 sp000701625_MC2017_578	ranthipeptide	LacbacMC2017	o__Lachnospirales	f__Lachnospiraceae	g__NK4A144	s__NK4A144 sp000701625	LacbacMC2017_contig_5_region001
s__FD2005 sp000702525_MD2004_580	RRE-containing	LacbacMD2004	o__Lachnospirales	f__Lachnospiraceae	g__FD2005	s__FD2005 sp000702525	LacbacMD2004_contig_1_region001
s__FD2005 sp000702525_MD2004_581	ranthipeptide	LacbacMD2004	o__Lachnospirales	f__Lachnospiraceae	g__FD2005	s__FD2005 sp000702525	LacbacMD2004_contig_5_region001
s__FD2005 sp000702525_MD2004_582	RRE-containing	LacbacMD2004	o__Lachnospirales	f__Lachnospiraceae	g__FD2005	s__FD2005 sp000702525	LacbacMD2004_contig_5_region002
s__NC2004 sp000621905_NC2004_584	cyclic-lactone-autoinducer	LacbacNC2004	o__Lachnospirales	f__Lachnospiraceae	g__NC2004	s__NC2004 sp000621905	LacbacNC2004_contig_2_region001
s__NC2004 sp000621905_NC2004_585	cyclic-lactone-autoinducer	LacbacNC2004	o__Lachnospirales	f__Lachnospiraceae	g__NC2004	s__NC2004 sp000621905	LacbacNC2004_contig_20_region001
s__NC2004 sp000621905_NC2004_587	ranthipeptide	LacbacNC2004	o__Lachnospirales	f__Lachnospiraceae	g__NC2004	s__NC2004 sp000621905	LacbacNC2004_contig_6_region001
s__NK4A136 sp000687675_NC2008_588	ranthipeptide	LacbacNC2008	o__Lachnospirales	f__Lachnospiraceae	g__NK4A136	s__NK4A136 sp000687675	LacbacNC2008_contig_2_region001
s__NK4A144 sp900114405_ND2006_590	RRE-containing	LacbacND2006	o__Lachnospirales	f__Lachnospiraceae	g__NK4A144	s__NK4A144 sp900114405	LacbacND2006_contig_1_region001
s__NK4A144 sp900114405_ND2006_591	ranthipeptide	LacbacND2006	o__Lachnospirales	f__Lachnospiraceae	g__NK4A144	s__NK4A144 sp900114405	LacbacND2006_contig_12_region001
s__Eubacterium_Q sp900110635_NE2001_593	ranthipeptide	LacbacNE2001	o__Lachnospirales	f__Lachnospiraceae	g__Eubacterium_Q	s__Eubacterium_Q sp900110635	LacbacNE2001_contig_17_region001
s__CAG-791 sp900107575_NK3A20_596	RiPP-like	LacbacNK3A20	o__Lachnospirales	f__Lachnospiraceae	g__CAG-791	s__CAG-791 sp900107575	LacbacNK3A20_contig_11_region001
s__CAG-791 sp900107575_NK3A20_597	ranthipeptide	LacbacNK3A20	o__Lachnospirales	f__Lachnospiraceae	g__CAG-791	s__CAG-791 sp900107575	LacbacNK3A20_contig_17_region001
s__NK4A136 sp000687675_NK4A136_598	ranthipeptide	LacbacNK4A136	o__Lachnospirales	f__Lachnospiraceae	g__NK4A136	s__NK4A136 sp000687675	LacbacNK4A136_contig_1_region001
s__NK4A144 sp000424365_NK4A144_601	RRE-containing	LacbacNK4A144	o__Lachnospirales	f__Lachnospiraceae	g__NK4A144	s__NK4A144 sp000424365	LacbacNK4A144_contig_2_region001
s__NK4A144 sp000424365_NK4A144_602	ranthipeptide	LacbacNK4A144	o__Lachnospirales	f__Lachnospiraceae	g__NK4A144	s__NK4A144 sp000424365	LacbacNK4A144_contig_34_region001
s__NK4A136 sp000421045_NK4A179_603	ranthipeptide	LacbacNK4A179	o__Lachnospirales	f__Lachnospiraceae	g__NK4A136	s__NK4A136 sp000421045	LacbacNK4A179_contig_4_region001
s__Eisenbergiella tayi_NLAEzlG231_606	cyclic-lactone-autoinducer	LacbacNLAEzlG231	o__Lachnospirales	f__Lachnospiraceae	g__Eisenbergiella	s__Eisenbergiella tayi	LacbacNLAEzlG231_contig_12_region001
s__Eisenbergiella tayi_NLAEzlG231_607	ranthipeptide	LacbacNLAEzlG231	o__Lachnospirales	f__Lachnospiraceae	g__Eisenbergiella	s__Eisenbergiella tayi	LacbacNLAEzlG231_contig_3_region001
s__Eisenbergiella tayi_NLAEzlG231_609	ranthipeptide	LacbacNLAEzlG231	o__Lachnospirales	f__Lachnospiraceae	g__Eisenbergiella	s__Eisenbergiella tayi	LacbacNLAEzlG231_contig_4_region001
s__Eisenbergiella tayi_NLAEzlG231_610	lanthipeptide-class-ii	LacbacNLAEzlG231	o__Lachnospirales	f__Lachnospiraceae	g__Eisenbergiella	s__Eisenbergiella tayi	LacbacNLAEzlG231_contig_5_region001
s__AC2028 sp000702085_P6A3_611	ranthipeptide	LacbacP6A3	o__Lachnospirales	f__Lachnospiraceae	g__AC2028	s__AC2028 sp000702085	LacbacP6A3_contig_1_region001
s__AC2028 sp000702085_P6A3_613	ranthipeptide	LacbacP6A3	o__Lachnospirales	f__Lachnospiraceae	g__AC2028	s__AC2028 sp000702085	LacbacP6A3_contig_4_region001
s__Eubacterium_F sp000687695_P6B14_614	ranthipeptide	LacbacP6B14	o__Lachnospirales	f__Lachnospiraceae	g__Eubacterium_F	s__Eubacterium_F sp000687695	LacbacP6B14_contig_1_region001
s__CAG-603 sp900110975_RM5_616	ranthipeptide	LacbacRM5	o__Lachnospirales	f__Lachnospiraceae	g__CAG-603	s__CAG-603 sp900110975	LacbacRM5_contig_1_region001
s__CAG-603 sp900110975_RM5_617	RiPP-like	LacbacRM5	o__Lachnospirales	f__Lachnospiraceae	g__CAG-603	s__CAG-603 sp900110975	LacbacRM5_contig_10_region001
s__V9D3004 sp000621985_V9D3004_618	ranthipeptide	LacbacV9D3004	o__Lachnospirales	f__Lachnospiraceae	g__V9D3004	s__V9D3004 sp000621985	LacbacV9D3004_contig_1_region001
s__V9D3004 sp000621985_V9D3004_619	cyclic-lactone-autoinducer	LacbacV9D3004	o__Lachnospirales	f__Lachnospiraceae	g__V9D3004	s__V9D3004 sp000621985	LacbacV9D3004_contig_10_region001
s__V9D3004 sp000621985_V9D3004_620	RRE-containing	LacbacV9D3004	o__Lachnospirales	f__Lachnospiraceae	g__V9D3004	s__V9D3004 sp000621985	LacbacV9D3004_contig_12_region001
s__XBB1006 sp900115795_XBB1006_622	ranthipeptide	LacbacXBB1006	o__Lachnospirales	f__Lachnospiraceae	g__XBB1006	s__XBB1006 sp900115795	LacbacXBB1006_contig_8_region001
s__XBB2008 sp900102235_XBB2008_623	ranthipeptide	LacbacXBB2008	o__Lachnospirales	f__Lachnospiraceae	g__XBB2008	s__XBB2008 sp900102235	LacbacXBB2008_contig_1_region001
s__XBD2001 sp900116395_XBD2001_624	ranthipeptide	LacbacXBD2001	o__Lachnospirales	f__Lachnospiraceae	g__XBD2001	s__XBD2001 sp900116395	LacbacXBD2001_contig_1_region001
s__NK4A136 sp900102065_XPB1003_626	ranthipeptide	LacbacXPB1003	o__Lachnospirales	f__Lachnospiraceae	g__NK4A136	s__NK4A136 sp900102065	LacbacXPB1003_contig_4_region001
s__Eubacterium_Q sp000687655_YSB2008_628	ranthipeptide	LacbacYSB2008	o__Lachnospirales	f__Lachnospiraceae	g__Eubacterium_Q	s__Eubacterium_Q sp000687655	LacbacYSB2008_contig_17_region001
s__UBA1258 sp900100895_YSD2013_630	RiPP-like	LacbacYSD2013	o__Lachnospirales	f__Lachnospiraceae	g__UBA1258	s__UBA1258 sp900100895	LacbacYSD2013_contig_13_region001
s__UBA1258 sp900100895_YSD2013_632	RRE-containing	LacbacYSD2013	o__Lachnospirales	f__Lachnospiraceae	g__UBA1258	s__UBA1258 sp900100895	LacbacYSD2013_contig_21_region001
s__UBA1258 sp900100895_YSD2013_633	LAP	LacbacYSD2013	o__Lachnospirales	f__Lachnospiraceae	g__UBA1258	s__UBA1258 sp900100895	LacbacYSD2013_contig_25_region001
s__Lachnobacterium bovis_A_AE2004_636	ranthipeptide	LacbovAE2004	o__Lachnospirales	f__Lachnospiraceae	g__Lachnobacterium	s__Lachnobacterium bovis_A	LacbovAE2004_contig_13_region001
s__Lachnobacterium bovis_A_C6A12_638	ranthipeptide	LacbovC6A12	o__Lachnospirales	f__Lachnospiraceae	g__Lachnobacterium	s__Lachnobacterium bovis_A	LacbovC6A12_contig_1_region001
s__Lachnobacterium bovis_A_C6A12_639	lanthipeptide-class-ii	LacbovC6A12	o__Lachnospirales	f__Lachnospiraceae	g__Lachnobacterium	s__Lachnobacterium bovis_A	LacbovC6A12_contig_13_region001
s__Lachnobacterium bovis_A_C6A12_640	cyclic-lactone-autoinducer	LacbovC6A12	o__Lachnospirales	f__Lachnospiraceae	g__Lachnobacterium	s__Lachnobacterium bovis_A	LacbovC6A12_contig_20_region001
s__Lachnobacterium bovis_DSM14045_645	ranthipeptide	LacbovDSM14045	o__Lachnospirales	f__Lachnospiraceae	g__Lachnobacterium	s__Lachnobacterium bovis	LacbovDSM14045_contig_26_region001
s__Lachnobacterium bovis_DSM14045_646	RiPP-like	LacbovDSM14045	o__Lachnospirales	f__Lachnospiraceae	g__Lachnobacterium	s__Lachnobacterium bovis	LacbovDSM14045_contig_3_region001
s__Lachnobacterium bovis_DSM14045_647	cyclic-lactone-autoinducer	LacbovDSM14045	o__Lachnospirales	f__Lachnospiraceae	g__Lachnobacterium	s__Lachnobacterium bovis	LacbovDSM14045_contig_35_region001
s__Lachnobacterium bovis_A_NK4B19_649	ranthipeptide	LacbovNK4B19	o__Lachnospirales	f__Lachnospiraceae	g__Lachnobacterium	s__Lachnobacterium bovis_A	LacbovNK4B19_contig_22_region001
s__Lachnobacterium bovis_A_NK4B19_651	cyclic-lactone-autoinducer	LacbovNK4B19	o__Lachnospirales	f__Lachnospiraceae	g__Lachnobacterium	s__Lachnobacterium bovis_A	LacbovNK4B19_contig_46_region001
s__Lachnobacterium bovis_A_S1b_653	ranthipeptide	LacbovS1b	o__Lachnospirales	f__Lachnospiraceae	g__Lachnobacterium	s__Lachnobacterium bovis_A	LacbovS1b_contig_19_region001
s__Levilactobacillus brevis_AG48_654	lanthipeptide-class-iv	LacbreAG48	o__Lactobacillales	f__Lactobacillaceae	g__Levilactobacillus	s__Levilactobacillus brevis	LacbreAG48_contig_1_region001
s__Enterocloster citroniae_NLAEzlG70_656	ranthipeptide	LaccitNLAEzlG70	o__Lachnospirales	f__Lachnospiraceae	g__Enterocloster	s__Enterocloster citroniae	LaccitNLAEzlG70_contig_12_region001
s__Enterocloster clostridioformis_NLAEzlC196_657	cyclic-lactone-autoinducer	LaccloNLAEzlC196	o__Lachnospirales	f__Lachnospiraceae	g__Enterocloster	s__Enterocloster clostridioformis	LaccloNLAEzlC196_contig_15_region001
s__Enterocloster clostridioformis_NLAEzlC196_658	ranthipeptide	LaccloNLAEzlC196	o__Lachnospirales	f__Lachnospiraceae	g__Enterocloster	s__Enterocloster clostridioformis	LaccloNLAEzlC196_contig_2_region001
s__Enterocloster clostridioformis_NLAEzlG208_659	cyclic-lactone-autoinducer	LaccloNLAEzlG208	o__Lachnospirales	f__Lachnospiraceae	g__Enterocloster	s__Enterocloster clostridioformis	LaccloNLAEzlG208_contig_17_region001
s__Enterocloster clostridioformis_NLAEzlG208_660	ranthipeptide	LaccloNLAEzlG208	o__Lachnospirales	f__Lachnospiraceae	g__Enterocloster	s__Enterocloster clostridioformis	LaccloNLAEzlG208_contig_3_region001
s__Muricomes contorta_NLAEzlC134_661	RRE-containing	LacconNLAEzlC134	o__Lachnospirales	f__Lachnospiraceae	g__Muricomes	s__Muricomes contorta	LacconNLAEzlC134_contig_14_region001
s__Muricomes contorta_NLAEzlC134_662	lanthipeptide-class-ii	LacconNLAEzlC134	o__Lachnospirales	f__Lachnospiraceae	g__Muricomes	s__Muricomes contorta	LacconNLAEzlC134_contig_15_region001
s__Muricomes contorta_NLAEzlC134_663	RRE-containing	LacconNLAEzlC134	o__Lachnospirales	f__Lachnospiraceae	g__Muricomes	s__Muricomes contorta	LacconNLAEzlC134_contig_18_region001
s__Muricomes contorta_NLAEzlC134_665	ranthipeptide	LacconNLAEzlC134	o__Lachnospirales	f__Lachnospiraceae	g__Muricomes	s__Muricomes contorta	LacconNLAEzlC134_contig_2_region002
s__Lactococcus lactis_NA_667	RaS-RiPP	Laclacslactis511	o__Lactobacillales	f__Streptococcaceae	g__Lactococcus	s__Lactococcus lactis	Laclacslactis511_contig_1_region001
s__Lactococcus lactis_NA_668	RiPP-like	Laclacslactis511	o__Lactobacillales	f__Streptococcaceae	g__Lactococcus	s__Lactococcus lactis	Laclacslactis511_contig_1_region002
s__Lactococcus lactis_NA_669	RaS-RiPP	Laclacslactis511	o__Lactobacillales	f__Streptococcaceae	g__Lactococcus	s__Lactococcus lactis	Laclacslactis511_contig_1_region003
s__Lactococcus lactis_NA_671	lanthipeptide-class-i	Laclacslactis511	o__Lactobacillales	f__Streptococcaceae	g__Lactococcus	s__Lactococcus lactis	Laclacslactis511_contig_1_region005
s__Enterocloster lavalensis_NLAEzlG277_672	ranthipeptide	LaclavNLAEzlG277	o__Lachnospirales	f__Lachnospiraceae	g__Enterocloster	s__Enterocloster lavalensis	LaclavNLAEzlG277_contig_18_region001
s__Lachnospira multipara_ATCC19207_673	ranthipeptide	LacmulATCC19207	o__Lachnospirales	f__Lachnospiraceae	g__Lachnospira	s__Lachnospira multipara	LacmulATCC19207_contig_5_region001
s__Lachnospira multipara_ATCC19207_674	RiPP-like	LacmulATCC19207	o__Lachnospirales	f__Lachnospiraceae	g__Lachnospira	s__Lachnospira multipara	LacmulATCC19207_contig_6_region001
s__Lachnospira multipara_ATCC19207_675	lassopeptide	LacmulATCC19207	o__Lachnospirales	f__Lachnospiraceae	g__Lachnospira	s__Lachnospira multipara	LacmulATCC19207_contig_9_region001
s__Lachnospira multipara_D15d_676	lassopeptide	LacmulD15d	o__Lachnospirales	f__Lachnospiraceae	g__Lachnospira	s__Lachnospira multipara	LacmulD15d_contig_10_region001
s__Lachnospira multipara_D15d_677	thiopeptide	LacmulD15d	o__Lachnospirales	f__Lachnospiraceae	g__Lachnospira	s__Lachnospira multipara	LacmulD15d_contig_2_region001
s__Lachnospira multipara_D15d_678	ranthipeptide	LacmulD15d	o__Lachnospirales	f__Lachnospiraceae	g__Lachnospira	s__Lachnospira multipara	LacmulD15d_contig_29_region001
s__Lachnospira multipara_D15d_679	RiPP-like	LacmulD15d	o__Lachnospirales	f__Lachnospiraceae	g__Lachnospira	s__Lachnospira multipara	LacmulD15d_contig_9_region001
s__Lachnospira multipara_A_LB2003_680	ranthipeptide	LacmulLB2003	o__Lachnospirales	f__Lachnospiraceae	g__Lachnospira	s__Lachnospira multipara_A	LacmulLB2003_contig_1_region001
s__Lachnospira multipara_A_LB2003_681	lassopeptide	LacmulLB2003	o__Lachnospirales	f__Lachnospiraceae	g__Lachnospira	s__Lachnospira multipara_A	LacmulLB2003_contig_10_region001
s__Lachnospira multipara_A_MC2003_682	ranthipeptide	LacmulMC2003	o__Lachnospirales	f__Lachnospiraceae	g__Lachnospira	s__Lachnospira multipara_A	LacmulMC2003_contig_11_region001
s__Lachnospira multipara_A_MC2003_683	RRE-containing	LacmulMC2003	o__Lachnospirales	f__Lachnospiraceae	g__Lachnospira	s__Lachnospira multipara_A	LacmulMC2003_contig_7_region001
s__Muricomes orotica_NLAEzlC242_685	ranthipeptide	LacoroNLAEzlC242	o__Lachnospirales	f__Lachnospiraceae	g__Muricomes	s__Muricomes orotica	LacoroNLAEzlC242_contig_20_region001
s__Muricomes orotica_NLAEzlC242_686	lanthipeptide-class-ii	LacoroNLAEzlC242	o__Lachnospirales	f__Lachnospiraceae	g__Muricomes	s__Muricomes orotica	LacoroNLAEzlC242_contig_5_region001
s__Lachnospira pectinoschiza_B_M83_688	lassopeptide	LacpecM83	o__Lachnospirales	f__Lachnospiraceae	g__Lachnospira	s__Lachnospira pectinoschiza_B	LacpecM83_contig_3_region001
s__Lachnospira pectinoschiza_B_M83_689	RiPP-like	LacpecM83	o__Lachnospirales	f__Lachnospiraceae	g__Lachnospira	s__Lachnospira pectinoschiza_B	LacpecM83_contig_3_region002
s__Lachnospira pectinoschiza_B_M83_690	ranthipeptide	LacpecM83	o__Lachnospirales	f__Lachnospiraceae	g__Lachnospira	s__Lachnospira pectinoschiza_B	LacpecM83_contig_5_region001
s__Lactiplantibacillus plantarum_AG30_691	RiPP-like	LacplaAG30	o__Lactobacillales	f__Lactobacillaceae	g__Lactiplantibacillus	s__Lactiplantibacillus plantarum	LacplaAG30_contig_27_region001
s__Lactiplantibacillus plantarum_AG30_692	cyclic-lactone-autoinducer	LacplaAG30	o__Lactobacillales	f__Lactobacillaceae	g__Lactiplantibacillus	s__Lactiplantibacillus plantarum	LacplaAG30_contig_27_region002
s__Ligilactobacillus ruminis_DSM20403_696	RiPP-like	LacrumDSM20403	o__Lactobacillales	f__Lactobacillaceae	g__Ligilactobacillus	s__Ligilactobacillus ruminis	LacrumDSM20403_contig_26_region001
s__Megasphaera elsdenii_J1_698	ranthipeptide	MegelsJ1	o__Veillonellales	f__Megasphaeraceae	g__Megasphaera	s__Megasphaera elsdenii	MegelsJ1_contig_3_region001
s__Megasphaera elsdenii_T81_699	ranthipeptide	MegelsT81	o__Veillonellales	f__Megasphaeraceae	g__Megasphaera	s__Megasphaera elsdenii	MegelsT81_contig_7_region001
s__Megasphaera elsdenii_YE34_700	ranthipeptide	MegelsYE34	o__Veillonellales	f__Megasphaeraceae	g__Megasphaera	s__Megasphaera elsdenii	MegelsYE34_contig_6_region001
s__Megamonas funiformis_Calf982_701	ranthipeptide	MegspCalf982	o__Selenomonadales	f__Selenomonadaceae	g__Megamonas	s__Megamonas funiformis	MegspCalf982_contig_26_region001
s__Methanomicrobium mobile_DSM1539_711	RiPP-like	MetmobDSM1539	o__Methanomicrobiales	f__Methanomicrobiaceae	g__Methanomicrobium	s__Methanomicrobium mobile	MetmobDSM1539_contig_1_region001
s__Methanosarcina thermophila_DSM11855_716	RiPP-like	MetspDSM11855	o__Methanosarcinales	f__Methanosarcinaceae	g__Methanosarcina	s__Methanosarcina thermophila	MetspDSM11855_contig_8_region001
s__Mitsuokella jalaludinii_DSM13811_725	ranthipeptide	MitjalDSM13811	o__Selenomonadales	f__Selenomonadaceae	g__Mitsuokella	s__Mitsuokella jalaludinii	MitjalDSM13811_contig_4_region001
s__Morganella morganii_NLAEzlC84_727	thiopeptide	MormorNLAEzlC84	o__Enterobacterales	f__Enterobacteriaceae	g__Morganella	s__Morganella morganii	MormorNLAEzlC84_contig_4_region001
s__Oribacterium sp900107835_FC2011_731	ranthipeptide	OrispFC2011	o__Lachnospirales	f__Lachnospiraceae	g__Oribacterium	s__Oribacterium sp900107835	OrispFC2011_contig_6_region001
s__Oribacterium sp900107835_KHPX15_733	ranthipeptide	OrispKHPX15	o__Lachnospirales	f__Lachnospiraceae	g__Oribacterium	s__Oribacterium sp900107835	OrispKHPX15_contig_1_region001
s__Oribacterium sp000424445_NK2B42_740	ranthipeptide	OrispNK2B42	o__Lachnospirales	f__Lachnospiraceae	g__Oribacterium	s__Oribacterium sp000424445	OrispNK2B42_contig_16_region001
s__Oribacterium sp000702885_P6A1_746	ranthipeptide	OrispP6A1	o__Lachnospirales	f__Lachnospiraceae	g__Oribacterium	s__Oribacterium sp000702885	OrispP6A1_contig_9_region001
s__Oribacterium sp900113415_WCC10_748	ranthipeptide	OrispWCC10	o__Lachnospirales	f__Lachnospiraceae	g__Oribacterium	s__Oribacterium sp900113415	OrispWCC10_contig_7_region001
s__Peptostreptococcus anaerobius_C_749	ranthipeptide	PepanaC	o__Peptostreptococcales	f__Peptostreptococcaceae	g__Peptostreptococcus	s__Peptostreptococcus anaerobius	PepanaC_contig_18_region001
s__Peptostreptococcus anaerobius_C_751	ranthipeptide	PepanaC	o__Peptostreptococcales	f__Peptostreptococcaceae	g__Peptostreptococcus	s__Peptostreptococcus anaerobius	PepanaC_contig_20_region001
s__Romboutsia sp000686145_VA2_752	ranthipeptide	PepbacVA2	o__Peptostreptococcales	f__Peptostreptococcaceae	g__Romboutsia	s__Romboutsia sp000686145	PepbacVA2_contig_3_region001
s__Romboutsia sp000686145_VA2_753	cyclic-lactone-autoinducer	PepbacVA2	o__Peptostreptococcales	f__Peptostreptococcaceae	g__Romboutsia	s__Romboutsia sp000686145	PepbacVA2_contig_3_region002
s__Romboutsia sp000686145_VA2_754	ranthipeptide	PepbacVA2	o__Peptostreptococcales	f__Peptostreptococcaceae	g__Romboutsia	s__Romboutsia sp000686145	PepbacVA2_contig_5_region001
s__Romboutsia sp000686145_VA2_755	cyclic-lactone-autoinducer	PepbacVA2	o__Peptostreptococcales	f__Peptostreptococcaceae	g__Romboutsia	s__Romboutsia sp000686145	PepbacVA2_contig_5_region002
s__S5-A14a sp900112915_GA8_757	ranthipeptide	PepbacpGA8	o__Peptostreptococcales	f__Anaerovoracaceae	g__S5-A14a	s__S5-A14a sp900112915	PepbacpGA8_contig_3_region001
s__Peptostreptococcus russellii_A_Calf135_759	ranthipeptide	PeprusCalf135	o__Peptostreptococcales	f__Peptostreptococcaceae	g__Peptostreptococcus	s__Peptostreptococcus russellii_A	PeprusCalf135_contig_7_region001
s__Peptostreptococcus russellii_A_Calf135_760	ranthipeptide	PeprusCalf135	o__Peptostreptococcales	f__Peptostreptococcaceae	g__Peptostreptococcus	s__Peptostreptococcus russellii_A	PeprusCalf135_contig_7_region002
s__Peptostreptococcus sp900112955_D1_761	ranthipeptide	PepspD1	o__Peptostreptococcales	f__Peptostreptococcaceae	g__Peptostreptococcus	s__Peptostreptococcus sp900112955	PepspD1_contig_1_region001
s__Peptostreptococcus sp900112955_D1_762	ranthipeptide	PepspD1	o__Peptostreptococcales	f__Peptostreptococcaceae	g__Peptostreptococcus	s__Peptostreptococcus sp900112955	PepspD1_contig_1_region002
s__Peptostreptococcus sp900112955_D1_763	RiPP-like	PepspD1	o__Peptostreptococcales	f__Peptostreptococcaceae	g__Peptostreptococcus	s__Peptostreptococcus sp900112955	PepspD1_contig_10_region001
s__Peptostreptococcus sp900112955_D1_766	lanthipeptide-class-i	PepspD1	o__Peptostreptococcales	f__Peptostreptococcaceae	g__Peptostreptococcus	s__Peptostreptococcus sp900112955	PepspD1_contig_8_region001
s__Proteiniphilum saccharofermentans_KH3R12_771	thiopeptide	PorbacKH3R12	o__Bacteroidales	f__Dysgonomonadaceae	g__Proteiniphilum	s__Proteiniphilum saccharofermentans	PorbacKH3R12_contig_56_region001
s__Petrimonas mucosa_KHP3R9_772	RRE-containing	PorbacKHP3R9	o__Bacteroidales	f__Dysgonomonadaceae	g__Petrimonas	s__Petrimonas mucosa	PorbacKHP3R9_contig_2_region001
s__Prevotella sp900119285_HUN156_775	RRE-containing	PrebacHUN156	o__Bacteroidales	f__Bacteroidaceae	g__Prevotella	s__Prevotella sp900119285	PrebacHUN156_contig_1_region001
s__Prevotella sp900199655_KH2P17_780	RRE-containing	PrebacKH2P17	o__Bacteroidales	f__Bacteroidaceae	g__Prevotella	s__Prevotella sp900199655	PrebacKH2P17_contig_6_region001
s__Prevotella sp900199555_MN60_781	RRE-containing	PrebacMN60	o__Bacteroidales	f__Bacteroidaceae	g__Prevotella	s__Prevotella sp900199555	PrebacMN60_contig_6_region001
s__Prevotella brevis_P6B11_782	RRE-containing	PrebreP6B11	o__Bacteroidales	f__Bacteroidaceae	g__Prevotella	s__Prevotella brevis	PrebreP6B11_contig_12_region001
s__Prevotella bryantii_C21a_786	sactipeptide	PrebryC21a	o__Bacteroidales	f__Bacteroidaceae	g__Prevotella	s__Prevotella bryantii	PrebryC21a_contig_13_region001
s__Prevotella bryantii_C21a_788	RRE-containing	PrebryC21a	o__Bacteroidales	f__Bacteroidaceae	g__Prevotella	s__Prevotella bryantii	PrebryC21a_contig_7_region001
s__Prevotella bryantii_FB3001_790	RRE-containing	PrebryFB3001	o__Bacteroidales	f__Bacteroidaceae	g__Prevotella	s__Prevotella bryantii	PrebryFB3001_contig_10_region001
s__Prevotella bryantii_FB3001_792	RRE-containing	PrebryFB3001	o__Bacteroidales	f__Bacteroidaceae	g__Prevotella	s__Prevotella bryantii	PrebryFB3001_contig_2_region001
s__Prevotella bryantii_KHPX14_795	RRE-containing	PrebryKHPX14	o__Bacteroidales	f__Bacteroidaceae	g__Prevotella	s__Prevotella bryantii	PrebryKHPX14_contig_4_region001
s__Prevotella bryantii_KHPX14_798	RiPP-like	PrebryKHPX14	o__Bacteroidales	f__Bacteroidaceae	g__Prevotella	s__Prevotella bryantii	PrebryKHPX14_contig_7_region002
s__Prevotella bryantii_KHPX14_799	RRE-containing	PrebryKHPX14	o__Bacteroidales	f__Bacteroidaceae	g__Prevotella	s__Prevotella bryantii	PrebryKHPX14_contig_7_region003
s__Prevotella sp900109055_AR32_800	RRE-containing	PrerumAR32	o__Bacteroidales	f__Bacteroidaceae	g__Prevotella	s__Prevotella sp900109055	PrerumAR32_contig_6_region001
s__Prevotella ruminicola_B_Ga6B6_803	RRE-containing	PrerumGa6B6	o__Bacteroidales	f__Bacteroidaceae	g__Prevotella	s__Prevotella ruminicola_B	PrerumGa6B6_contig_3_region001
s__Prevotella ruminicola_A_KHT3_807	RRE-containing	PrerumKHT3	o__Bacteroidales	f__Bacteroidaceae	g__Prevotella	s__Prevotella ruminicola_A	PrerumKHT3_contig_21_region001
s__Prevotella ruminicola_A_KHT3_808	RRE-containing	PrerumKHT3	o__Bacteroidales	f__Bacteroidaceae	g__Prevotella	s__Prevotella ruminicola_A	PrerumKHT3_contig_31_region001
s__Prevotella ruminicola_A_KHT3_809	RRE-containing	PrerumKHT3	o__Bacteroidales	f__Bacteroidaceae	g__Prevotella	s__Prevotella ruminicola_A	PrerumKHT3_contig_6_region001
s__Prevotella sp000424185_AGR2160_810	RRE-containing	PrespAGR2160	o__Bacteroidales	f__Bacteroidaceae	g__Prevotella	s__Prevotella sp000424185	PrespAGR2160_contig_1_region001
s__Prevotella sp000424185_AGR2160_811	RRE-containing	PrespAGR2160	o__Bacteroidales	f__Bacteroidaceae	g__Prevotella	s__Prevotella sp000424185	PrespAGR2160_contig_12_region001
s__Prevotella sp900100635_BP1145_814	RRE-containing	PrespBP1145	o__Bacteroidales	f__Bacteroidaceae	g__Prevotella	s__Prevotella sp900100635	PrespBP1145_contig_11_region001
s__Prevotella sp900100635_BP1148_819	RRE-containing	PrespBP1148	o__Bacteroidales	f__Bacteroidaceae	g__Prevotella	s__Prevotella sp900100635	PrespBP1148_contig_8_region001
s__Prevotella sp900109055_FD3004_820	RRE-containing	PrespFD3004	o__Bacteroidales	f__Bacteroidaceae	g__Prevotella	s__Prevotella sp900109055	PrespFD3004_contig_6_region001
s__Prevotella sp000688375_HUN102_821	RRE-containing	PrespHUN102	o__Bacteroidales	f__Bacteroidaceae	g__Prevotella	s__Prevotella sp000688375	PrespHUN102_contig_1_region001
s__Prevotella sp900199655_KH1P2_822	RRE-containing	PrespKH1P2	o__Bacteroidales	f__Bacteroidaceae	g__Prevotella	s__Prevotella sp900199655	PrespKH1P2_contig_13_region001
s__Prevotella sp900113305_KH2C16_826	RRE-containing	PrespKH2C16	o__Bacteroidales	f__Bacteroidaceae	g__Prevotella	s__Prevotella sp900113305	PrespKH2C16_contig_5_region001
s__Prevotella sp900109055_KHP7_827	RRE-containing	PrespKHP7	o__Bacteroidales	f__Bacteroidaceae	g__Prevotella	s__Prevotella sp900109055	PrespKHP7_contig_3_region001
s__Prevotella sp900110895_LC2012_829	RRE-containing	PrespLC2012	o__Bacteroidales	f__Bacteroidaceae	g__Prevotella	s__Prevotella sp900110895	PrespLC2012_contig_4_region001
s__Prevotella sp900110895_LC2012_830	RiPP-like	PrespLC2012	o__Bacteroidales	f__Bacteroidaceae	g__Prevotella	s__Prevotella sp900110895	PrespLC2012_contig_4_region002
s__Prevotella sp000619825_MA2016_833	RRE-containing	PrespMA2016	o__Bacteroidales	f__Bacteroidaceae	g__Prevotella	s__Prevotella sp000619825	PrespMA2016_contig_3_region001
s__Prevotella sp000619825_MA2016_834	RRE-containing	PrespMA2016	o__Bacteroidales	f__Bacteroidaceae	g__Prevotella	s__Prevotella sp000619825	PrespMA2016_contig_3_region002
s__Prevotella sp900110895_TC224_839	thiopeptide	PrespTC224	o__Bacteroidales	f__Bacteroidaceae	g__Prevotella	s__Prevotella sp900110895	PrespTC224_contig_1_region001
s__Prevotella sp900110895_TC224_840	RiPP-like	PrespTC224	o__Bacteroidales	f__Bacteroidaceae	g__Prevotella	s__Prevotella sp900110895	PrespTC224_contig_3_region001
s__Prevotella sp900110895_TC224_841	RRE-containing	PrespTC224	o__Bacteroidales	f__Bacteroidaceae	g__Prevotella	s__Prevotella sp900110895	PrespTC224_contig_3_region002
s__Prevotella sp900115435_TF25_845	ranthipeptide	PrespTF25	o__Bacteroidales	f__Bacteroidaceae	g__Prevotella	s__Prevotella sp900115435	PrespTF25_contig_13_region001
s__Prevotella sp900115435_TF25_846	RRE-containing	PrespTF25	o__Bacteroidales	f__Bacteroidaceae	g__Prevotella	s__Prevotella sp900115435	PrespTF25_contig_9_region001
s__Cutibacterium acnes_NLAEzlG260_849	thiopeptide	ProacnNLAEzlG260	o__Propionibacteriales	f__Propionibacteriaceae	g__Cutibacterium	s__Cutibacterium acnes	ProacnNLAEzlG260_contig_10_region001
s__Cutibacterium acnes_NLAEzlG260_850	RiPP-like	ProacnNLAEzlG260	o__Propionibacteriales	f__Propionibacteriaceae	g__Cutibacterium	s__Cutibacterium acnes	ProacnNLAEzlG260_contig_4_region001
s__Tessaracoccus sp000619965_P6A17_851	RiPP-like	ProbacP6A17	o__Propionibacteriales	f__Propionibacteriaceae	g__Tessaracoccus	s__Tessaracoccus sp000619965	ProbacP6A17_contig_5_region001
s__Proteus mirabilis_NLAEzlC285_852	thiopeptide	PromirNLAEzlC285	o__Enterobacterales	f__Enterobacteriaceae	g__Proteus	s__Proteus mirabilis	PromirNLAEzlC285_contig_12_region001
s__Proteus mirabilis_NLAEzlG534_858	thiopeptide	PromirNLAEzlG534	o__Enterobacterales	f__Enterobacteriaceae	g__Proteus	s__Proteus mirabilis	PromirNLAEzlG534_contig_3_region001
s__Proteiniclasticum ruminis_DSM24773_861	cyclic-lactone-autoinducer	ProrumDSM24773	o__Clostridiales	f__Clostridiaceae	g__Proteiniclasticum	s__Proteiniclasticum ruminis	ProrumDSM24773_contig_2_region001
s__Proteiniclasticum ruminis_DSM24773_862	ranthipeptide	ProrumDSM24773	o__Clostridiales	f__Clostridiaceae	g__Proteiniclasticum	s__Proteiniclasticum ruminis	ProrumDSM24773_contig_4_region001
s__Cutibacterium acnes_MB3007_865	RiPP-like	ProspMB3007	o__Propionibacteriales	f__Propionibacteriaceae	g__Cutibacterium	s__Cutibacterium acnes	ProspMB3007_contig_1_region002
s__Pseudobutyrivibrio ruminis_ACV9_866	ranthipeptide	PserumACV9	o__Lachnospirales	f__Lachnospiraceae	g__Pseudobutyrivibrio	s__Pseudobutyrivibrio ruminis	PserumACV9_contig_12_region001
s__Pseudobutyrivibrio ruminis_B_AD2017_867	ranthipeptide	PserumAD2017	o__Lachnospirales	f__Lachnospiraceae	g__Pseudobutyrivibrio	s__Pseudobutyrivibrio ruminis_B	PserumAD2017_contig_5_region001
s__Pseudobutyrivibrio ruminis_C_CF1b_868	RiPP-like	PserumCF1b	o__Lachnospirales	f__Lachnospiraceae	g__Pseudobutyrivibrio	s__Pseudobutyrivibrio ruminis_C	PserumCF1b_contig_13_region001
s__Pseudobutyrivibrio ruminis_C_CF1b_870	RRE-containing	PserumCF1b	o__Lachnospirales	f__Lachnospiraceae	g__Pseudobutyrivibrio	s__Pseudobutyrivibrio ruminis_C	PserumCF1b_contig_2_region001
s__Pseudobutyrivibrio ruminis_C_CF1b_871	ranthipeptide	PserumCF1b	o__Lachnospirales	f__Lachnospiraceae	g__Pseudobutyrivibrio	s__Pseudobutyrivibrio ruminis_C	PserumCF1b_contig_8_region001
s__Pseudobutyrivibrio ruminis_DSM9787_872	ranthipeptide	PserumDSM9787	o__Lachnospirales	f__Lachnospiraceae	g__Pseudobutyrivibrio	s__Pseudobutyrivibrio ruminis	PserumDSM9787_contig_9_region001
s__Pseudobutyrivibrio ruminis_A_HUN009_873	ranthipeptide	PserumHUN009	o__Lachnospirales	f__Lachnospiraceae	g__Pseudobutyrivibrio	s__Pseudobutyrivibrio ruminis_A	PserumHUN009_contig_1_region001
s__Pseudobutyrivibrio sp900100545_NA_874	lanthipeptide-class-i	Psesp49	o__Lachnospirales	f__Lachnospiraceae	g__Pseudobutyrivibrio	s__Pseudobutyrivibrio sp900100545	Psesp49_contig_13_region001
s__Pseudobutyrivibrio sp900100545_NA_875	cyclic-lactone-autoinducer	Psesp49	o__Lachnospirales	f__Lachnospiraceae	g__Pseudobutyrivibrio	s__Pseudobutyrivibrio sp900100545	Psesp49_contig_17_region001
s__Pseudobutyrivibrio sp900100545_NA_876	ranthipeptide	Psesp49	o__Lachnospirales	f__Lachnospiraceae	g__Pseudobutyrivibrio	s__Pseudobutyrivibrio sp900100545	Psesp49_contig_23_region001
s__Pseudobutyrivibrio sp900107545_ACV2_878	cyclic-lactone-autoinducer	PsespACV2	o__Lachnospirales	f__Lachnospiraceae	g__Pseudobutyrivibrio	s__Pseudobutyrivibrio sp900107545	PsespACV2_contig_38_region001
s__Pseudobutyrivibrio sp900107545_ACV2_880	ranthipeptide	PsespACV2	o__Lachnospirales	f__Lachnospiraceae	g__Pseudobutyrivibrio	s__Pseudobutyrivibrio sp900107545	PsespACV2_contig_9_region001
s__Pseudobutyrivibrio sp900112855_AR14_881	RiPP-like	PsespAR14	o__Lachnospirales	f__Lachnospiraceae	g__Pseudobutyrivibrio	s__Pseudobutyrivibrio sp900112855	PsespAR14_contig_16_region001
s__Pseudobutyrivibrio sp900112855_AR14_884	cyclic-lactone-autoinducer	PsespAR14	o__Lachnospirales	f__Lachnospiraceae	g__Pseudobutyrivibrio	s__Pseudobutyrivibrio sp900112855	PsespAR14_contig_6_region001
s__Pseudobutyrivibrio sp900112855_AR14_885	ranthipeptide	PsespAR14	o__Lachnospirales	f__Lachnospiraceae	g__Pseudobutyrivibrio	s__Pseudobutyrivibrio sp900112855	PsespAR14_contig_7_region001
s__Pseudobutyrivibrio ruminis_C4_886	ranthipeptide	PsespC4	o__Lachnospirales	f__Lachnospiraceae	g__Pseudobutyrivibrio	s__Pseudobutyrivibrio ruminis	PsespC4_contig_5_region001
s__Pseudobutyrivibrio ruminis_JW11_887	ranthipeptide	PsespJW11	o__Lachnospirales	f__Lachnospiraceae	g__Pseudobutyrivibrio	s__Pseudobutyrivibrio ruminis	PsespJW11_contig_1_region001
s__Pseudobutyrivibrio ruminis_LB2011_888	ranthipeptide	PsespLB2011	o__Lachnospirales	f__Lachnospiraceae	g__Pseudobutyrivibrio	s__Pseudobutyrivibrio ruminis	PsespLB2011_contig_2_region001
s__Pseudobutyrivibrio sp000621865_MD2005_890	ranthipeptide	PsespMD2005	o__Lachnospirales	f__Lachnospiraceae	g__Pseudobutyrivibrio	s__Pseudobutyrivibrio sp000621865	PsespMD2005_contig_5_region001
s__Pseudobutyrivibrio sp900112855_NOR37_892	RiPP-like	PsespNOR37	o__Lachnospirales	f__Lachnospiraceae	g__Pseudobutyrivibrio	s__Pseudobutyrivibrio sp900112855	PsespNOR37_contig_1_region002
s__Pseudobutyrivibrio sp900112855_NOR37_893	cyclic-lactone-autoinducer	PsespNOR37	o__Lachnospirales	f__Lachnospiraceae	g__Pseudobutyrivibrio	s__Pseudobutyrivibrio sp900112855	PsespNOR37_contig_2_region001
s__Pseudobutyrivibrio sp900112855_NOR37_894	ranthipeptide	PsespNOR37	o__Lachnospirales	f__Lachnospiraceae	g__Pseudobutyrivibrio	s__Pseudobutyrivibrio sp900112855	PsespNOR37_contig_6_region001
s__Pseudobutyrivibrio sp900113655_OR37_897	ranthipeptide	PsespOR37	o__Lachnospirales	f__Lachnospiraceae	g__Pseudobutyrivibrio	s__Pseudobutyrivibrio sp900113655	PsespOR37_contig_4_region001
s__Pseudobutyrivibrio sp900113655_OR37_898	RiPP-like	PsespOR37	o__Lachnospirales	f__Lachnospiraceae	g__Pseudobutyrivibrio	s__Pseudobutyrivibrio sp900113655	PsespOR37_contig_50_region001
s__Pseudobutyrivibrio sp900100545_UC1225_899	cyclic-lactone-autoinducer	PsespUC1225	o__Lachnospirales	f__Lachnospiraceae	g__Pseudobutyrivibrio	s__Pseudobutyrivibrio sp900100545	PsespUC1225_contig_17_region001
s__Pseudobutyrivibrio sp900100545_UC1225_900	ranthipeptide	PsespUC1225	o__Lachnospirales	f__Lachnospiraceae	g__Pseudobutyrivibrio	s__Pseudobutyrivibrio sp900100545	PsespUC1225_contig_18_region001
s__Pseudobutyrivibrio sp900100545_UC1225_902	RiPP-like	PsespUC1225	o__Lachnospirales	f__Lachnospiraceae	g__Pseudobutyrivibrio	s__Pseudobutyrivibrio sp900100545	PsespUC1225_contig_5_region001
s__Pseudobutyrivibrio sp900100545_UC1225_903	cyclic-lactone-autoinducer	PsespUC1225	o__Lachnospirales	f__Lachnospiraceae	g__Pseudobutyrivibrio	s__Pseudobutyrivibrio sp900100545	PsespUC1225_contig_6_region001
s__Pseudobutyrivibrio sp900100545_UC1225_904	cyclic-lactone-autoinducer	PsespUC1225	o__Lachnospirales	f__Lachnospiraceae	g__Pseudobutyrivibrio	s__Pseudobutyrivibrio sp900100545	PsespUC1225_contig_6_region002
s__Pseudobutyrivibrio sp900100545_UC1225_905	lanthipeptide-class-i	PsespUC1225	o__Lachnospirales	f__Lachnospiraceae	g__Pseudobutyrivibrio	s__Pseudobutyrivibrio sp900100545	PsespUC1225_contig_7_region001
s__Pseudobutyrivibrio sp900104335_YE44_906	cyclic-lactone-autoinducer	PsespYE44	o__Lachnospirales	f__Lachnospiraceae	g__Pseudobutyrivibrio	s__Pseudobutyrivibrio sp900104335	PsespYE44_contig_2_region001
s__Pseudobutyrivibrio sp900104335_YE44_907	ranthipeptide	PsespYE44	o__Lachnospirales	f__Lachnospiraceae	g__Pseudobutyrivibrio	s__Pseudobutyrivibrio sp900104335	PsespYE44_contig_2_region002
s__Pseudobutyrivibrio ruminis_C_DSM10317_909	RRE-containing	PsexylDSM10317	o__Lachnospirales	f__Lachnospiraceae	g__Pseudobutyrivibrio	s__Pseudobutyrivibrio ruminis_C	PsexylDSM10317_contig_6_region002
s__Pseudobutyrivibrio ruminis_C_DSM10317_910	ranthipeptide	PsexylDSM10317	o__Lachnospirales	f__Lachnospiraceae	g__Pseudobutyrivibrio	s__Pseudobutyrivibrio ruminis_C	PsexylDSM10317_contig_7_region001
s__Ruminococcus_D albus_A_AD2013_913	ranthipeptide	RumalbAD2013	o__Oscillospirales	f__Ruminococcaceae	g__Ruminococcus_D	s__Ruminococcus_D albus_A	RumalbAD2013_contig_1_region002
s__Ruminococcus_D albus_A_AD2013_914	cyclic-lactone-autoinducer	RumalbAD2013	o__Oscillospirales	f__Ruminococcaceae	g__Ruminococcus_D	s__Ruminococcus_D albus_A	RumalbAD2013_contig_1_region003
s__Ruminococcus_D albus_D_AR67_918	ranthipeptide	RumalbAR67	o__Oscillospirales	f__Ruminococcaceae	g__Ruminococcus_D	s__Ruminococcus_D albus_D	RumalbAR67_contig_3_region001
s__Ruminococcus_D albus_D_AR67_919	cyclic-lactone-autoinducer	RumalbAR67	o__Oscillospirales	f__Ruminococcaceae	g__Ruminococcus_D	s__Ruminococcus_D albus_D	RumalbAR67_contig_3_region002
s__Ruminococcus_D albus_D_AR67_920	cyclic-lactone-autoinducer	RumalbAR67	o__Oscillospirales	f__Ruminococcaceae	g__Ruminococcus_D	s__Ruminococcus_D albus_D	RumalbAR67_contig_44_region001
s__Ruminococcus_D albus_D_AR67_922	cyclic-lactone-autoinducer	RumalbAR67	o__Oscillospirales	f__Ruminococcaceae	g__Ruminococcus_D	s__Ruminococcus_D albus_D	RumalbAR67_contig_76_region001
s__Ruminococcus_D albus_B_KH2T6_923	ranthipeptide	RumalbKH2T6	o__Oscillospirales	f__Ruminococcaceae	g__Ruminococcus_D	s__Ruminococcus_D albus_B	RumalbKH2T6_contig_1_region001
s__Ruminococcus_D albus_B_KH2T6_924	cyclic-lactone-autoinducer	RumalbKH2T6	o__Oscillospirales	f__Ruminococcaceae	g__Ruminococcus_D	s__Ruminococcus_D albus_B	RumalbKH2T6_contig_1_region002
s__Ruminococcus_D albus_B_KH2T6_927	RRE-containing	RumalbKH2T6	o__Oscillospirales	f__Ruminococcaceae	g__Ruminococcus_D	s__Ruminococcus_D albus_B	RumalbKH2T6_contig_8_region001
s__Ruminobacter amylophilus_DSM1361_928	thiopeptide	RumamyDSM1361	o__Enterobacterales	f__Succinivibrionaceae	g__Ruminobacter	s__Ruminobacter amylophilus	RumamyDSM1361_contig_10_region001
s__Ruminobacter amylophilus_RM87_935	thiopeptide	RumamyRM87	o__Enterobacterales	f__Succinivibrionaceae	g__Ruminobacter	s__Ruminobacter amylophilus	RumamyRM87_contig_20_region001
s__Saccharofermentans sp000621765_AB4001_940	RRE-containing	RumbacAB4001	o__Saccharofermentanales	f__Saccharofermentanaceae	g__Saccharofermentans	s__Saccharofermentans sp000621765	RumbacAB4001_contig_14_region001
s__Saccharofermentans sp000621765_AB4001_943	ranthipeptide	RumbacAB4001	o__Saccharofermentanales	f__Saccharofermentanaceae	g__Saccharofermentans	s__Saccharofermentans sp000621765	RumbacAB4001_contig_8_region001
s__Saccharofermentans sp900176545_AE2021_945	ranthipeptide	RumbacAE2021	o__Saccharofermentanales	f__Saccharofermentanaceae	g__Saccharofermentans	s__Saccharofermentans sp900176545	RumbacAE2021_contig_1_region002
s__D5 sp900113995_D5_947	ranthipeptide	RumbacD5	o__Oscillospirales	f__Ruminococcaceae	g__D5	s__D5 sp900113995	RumbacD5_contig_31_region001
s__Ruminococcus_D sp900104495_FB2012_948	ranthipeptide	RumbacFB2012	o__Oscillospirales	f__Ruminococcaceae	g__Ruminococcus_D	s__Ruminococcus_D sp900104495	RumbacFB2012_contig_11_region001
s__Ruminococcus_D sp900104495_FB2012_950	ranthipeptide	RumbacFB2012	o__Oscillospirales	f__Ruminococcaceae	g__Ruminococcus_D	s__Ruminococcus_D sp900104495	RumbacFB2012_contig_20_region001
s__Saccharofermentans sp900111435_KH2T8_955	cyclic-lactone-autoinducer	RumbacKH2T8	o__Saccharofermentanales	f__Saccharofermentanaceae	g__Saccharofermentans	s__Saccharofermentans sp900111435	RumbacKH2T8_contig_4_region001
s__Saccharofermentans sp900111435_KH2T8_958	ranthipeptide	RumbacKH2T8	o__Saccharofermentanales	f__Saccharofermentanaceae	g__Saccharofermentans	s__Saccharofermentans sp900111435	RumbacKH2T8_contig_6_region001
s__Saccharofermentans sp900176545_KHP2_959	ranthipeptide	RumbacKHP2	o__Saccharofermentanales	f__Saccharofermentanaceae	g__Saccharofermentans	s__Saccharofermentans sp900176545	RumbacKHP2_contig_2_region001
s__Saccharofermentans sp900176545_KHP2_961	cyclic-lactone-autoinducer	RumbacKHP2	o__Saccharofermentanales	f__Saccharofermentanaceae	g__Saccharofermentans	s__Saccharofermentans sp900176545	RumbacKHP2_contig_5_region001
s__Ruminococcus_E sp900100595_P7_964	RRE-containing	RumbacP7	o__Oscillospirales	f__Acutalibacteraceae	g__Ruminococcus_E	s__Ruminococcus_E sp900100595	RumbacP7_contig_11_region002
s__Ruminococcus_E sp900100595_P7_965	ranthipeptide	RumbacP7	o__Oscillospirales	f__Acutalibacteraceae	g__Ruminococcus_E	s__Ruminococcus_E sp900100595	RumbacP7_contig_13_region001
s__Ruminococcus_E sp900100595_P7_966	RRE-containing	RumbacP7	o__Oscillospirales	f__Acutalibacteraceae	g__Ruminococcus_E	s__Ruminococcus_E sp900100595	RumbacP7_contig_14_region001
s__Ruminococcus_E sp900100595_P7_967	ranthipeptide	RumbacP7	o__Oscillospirales	f__Acutalibacteraceae	g__Ruminococcus_E	s__Ruminococcus_E sp900100595	RumbacP7_contig_16_region001
s__Ruminococcus_E sp900100595_P7_971	RRE-containing	RumbacP7	o__Oscillospirales	f__Acutalibacteraceae	g__Ruminococcus_E	s__Ruminococcus_E sp900100595	RumbacP7_contig_7_region001
s__Ruminococcus_E sp900100595_P7_972	RRE-containing	RumbacP7	o__Oscillospirales	f__Acutalibacteraceae	g__Ruminococcus_E	s__Ruminococcus_E sp900100595	RumbacP7_contig_9_region001
s__Saccharofermentans sp003149065_R25_973	RRE-containing	RumbacR25	o__Saccharofermentanales	f__Saccharofermentanaceae	g__Saccharofermentans	s__Saccharofermentans sp003149065	RumbacR25_contig_1_region001
s__Saccharofermentans sp003149065_R25_974	RRE-containing	RumbacR25	o__Saccharofermentanales	f__Saccharofermentanaceae	g__Saccharofermentans	s__Saccharofermentans sp003149065	RumbacR25_contig_1_region002
s__Saccharofermentans sp003149065_R25_976	RRE-containing	RumbacR25	o__Saccharofermentanales	f__Saccharofermentanaceae	g__Saccharofermentans	s__Saccharofermentans sp003149065	RumbacR25_contig_2_region001
s__Saccharofermentans sp003149065_R25_978	ranthipeptide	RumbacR25	o__Saccharofermentanales	f__Saccharofermentanaceae	g__Saccharofermentans	s__Saccharofermentans sp003149065	RumbacR25_contig_3_region002
s__Saccharofermentans sp003149065_R25_979	cyclic-lactone-autoinducer	RumbacR25	o__Saccharofermentanales	f__Saccharofermentanaceae	g__Saccharofermentans	s__Saccharofermentans sp003149065	RumbacR25_contig_4_region001
s__Saccharofermentans sp900107185_YAD3003_980	ranthipeptide	RumbacYAD3003	o__Saccharofermentanales	f__Saccharofermentanaceae	g__Saccharofermentans	s__Saccharofermentans sp900107185	RumbacYAD3003_contig_1_region001
s__Saccharofermentans sp900099715_YRB3002_985	RRE-containing	RumbacYRB3002	o__Saccharofermentanales	f__Saccharofermentanaceae	g__Saccharofermentans	s__Saccharofermentans sp900099715	RumbacYRB3002_contig_10_region001
s__Saccharofermentans sp900099715_YRB3002_988	ranthipeptide	RumbacYRB3002	o__Saccharofermentanales	f__Saccharofermentanaceae	g__Saccharofermentans	s__Saccharofermentans sp900099715	RumbacYRB3002_contig_28_region001
s__Saccharofermentans sp900099715_YRB3002_989	RRE-containing	RumbacYRB3002	o__Saccharofermentanales	f__Saccharofermentanaceae	g__Saccharofermentans	s__Saccharofermentans sp900099715	RumbacYRB3002_contig_5_region001
s__Ruminococcus_E bromii_A_YE282_990	RRE-containing	RumbroYE282	o__Oscillospirales	f__Acutalibacteraceae	g__Ruminococcus_E	s__Ruminococcus_E bromii_A	RumbroYE282_contig_16_region001
s__Ruminococcus_E bromii_A_YE282_991	cyclic-lactone-autoinducer	RumbroYE282	o__Oscillospirales	f__Acutalibacteraceae	g__Ruminococcus_E	s__Ruminococcus_E bromii_A	RumbroYE282_contig_18_region001
s__Ruminococcus_E bromii_A_YE282_992	ranthipeptide	RumbroYE282	o__Oscillospirales	f__Acutalibacteraceae	g__Ruminococcus_E	s__Ruminococcus_E bromii_A	RumbroYE282_contig_24_region001
s__Ruminococcus_E bromii_A_YE282_995	cyclic-lactone-autoinducer	RumbroYE282	o__Oscillospirales	f__Acutalibacteraceae	g__Ruminococcus_E	s__Ruminococcus_E bromii_A	RumbroYE282_contig_38_region001
s__Ruminococcus_E bromii_A_YE282_996	RiPP-like	RumbroYE282	o__Oscillospirales	f__Acutalibacteraceae	g__Ruminococcus_E	s__Ruminococcus_E bromii_A	RumbroYE282_contig_44_region001
s__Ruminococcus flavefaciens_D_AE3010_998	cyclic-lactone-autoinducer	RumflaAE3010	o__Oscillospirales	f__Ruminococcaceae	g__Ruminococcus	s__Ruminococcus flavefaciens_D	RumflaAE3010_contig_1_region002
s__Ruminococcus flavefaciens_D_AE3010_999	ranthipeptide	RumflaAE3010	o__Oscillospirales	f__Ruminococcaceae	g__Ruminococcus	s__Ruminococcus flavefaciens_D	RumflaAE3010_contig_1_region003
s__Ruminococcus flavefaciens_D_AE3010_1000	RRE-containing	RumflaAE3010	o__Oscillospirales	f__Ruminococcaceae	g__Ruminococcus	s__Ruminococcus flavefaciens_D	RumflaAE3010_contig_1_region004
s__Ruminococcus flavefaciens_E_MA2007_1001	cyclic-lactone-autoinducer	RumflaMA2007	o__Oscillospirales	f__Ruminococcaceae	g__Ruminococcus	s__Ruminococcus flavefaciens_E	RumflaMA2007_contig_10_region001
s__Ruminococcus flavefaciens_E_MA2007_1002	ranthipeptide	RumflaMA2007	o__Oscillospirales	f__Ruminococcaceae	g__Ruminococcus	s__Ruminococcus flavefaciens_E	RumflaMA2007_contig_3_region001
s__Ruminococcus flavefaciens_B_MC2020_1005	ranthipeptide	RumflaMC2020	o__Oscillospirales	f__Ruminococcaceae	g__Ruminococcus	s__Ruminococcus flavefaciens_B	RumflaMC2020_contig_3_region002
s__Ruminococcus flavefaciens_C_ND2009_1006	RRE-containing	RumflaND2009	o__Oscillospirales	f__Ruminococcaceae	g__Ruminococcus	s__Ruminococcus flavefaciens_C	RumflaND2009_contig_11_region001
s__Ruminococcus flavefaciens_C_ND2009_1010	RRE-containing	RumflaND2009	o__Oscillospirales	f__Ruminococcaceae	g__Ruminococcus	s__Ruminococcus flavefaciens_C	RumflaND2009_contig_3_region001
s__Ruminococcus flavefaciens_C_ND2009_1012	RRE-containing	RumflaND2009	o__Oscillospirales	f__Ruminococcaceae	g__Ruminococcus	s__Ruminococcus flavefaciens_C	RumflaND2009_contig_4_region001
s__Ruminococcus flavefaciens_C_ND2009_1013	RRE-containing	RumflaND2009	o__Oscillospirales	f__Ruminococcaceae	g__Ruminococcus	s__Ruminococcus flavefaciens_C	RumflaND2009_contig_4_region002
s__Ruminococcus flavefaciens_C_ND2009_1014	cyclic-lactone-autoinducer	RumflaND2009	o__Oscillospirales	f__Ruminococcaceae	g__Ruminococcus	s__Ruminococcus flavefaciens_C	RumflaND2009_contig_5_region001
s__Ruminococcus flavefaciens_C_ND2009_1016	cyclic-lactone-autoinducer	RumflaND2009	o__Oscillospirales	f__Ruminococcaceae	g__Ruminococcus	s__Ruminococcus flavefaciens_C	RumflaND2009_contig_5_region003
s__Ruminococcus flavefaciens_C_ND2009_1017	ranthipeptide	RumflaND2009	o__Oscillospirales	f__Ruminococcaceae	g__Ruminococcus	s__Ruminococcus flavefaciens_C	RumflaND2009_contig_7_region001
s__Ruminococcus flavefaciens_R_SAb67_1019	cyclic-lactone-autoinducer	RumflaSAb67	o__Oscillospirales	f__Ruminococcaceae	g__Ruminococcus	s__Ruminococcus flavefaciens_R	RumflaSAb67_contig_17_region001
s__Ruminococcus flavefaciens_R_SAb67_1020	cyclic-lactone-autoinducer	RumflaSAb67	o__Oscillospirales	f__Ruminococcaceae	g__Ruminococcus	s__Ruminococcus flavefaciens_R	RumflaSAb67_contig_18_region001
s__Ruminococcus flavefaciens_R_SAb67_1021	RRE-containing	RumflaSAb67	o__Oscillospirales	f__Ruminococcaceae	g__Ruminococcus	s__Ruminococcus flavefaciens_R	RumflaSAb67_contig_2_region001
s__Ruminococcus flavefaciens_R_SAb67_1022	RiPP-like	RumflaSAb67	o__Oscillospirales	f__Ruminococcaceae	g__Ruminococcus	s__Ruminococcus flavefaciens_R	RumflaSAb67_contig_22_region001
s__Ruminococcus flavefaciens_R_SAb67_1023	cyclic-lactone-autoinducer	RumflaSAb67	o__Oscillospirales	f__Ruminococcaceae	g__Ruminococcus	s__Ruminococcus flavefaciens_R	RumflaSAb67_contig_4_region001
s__Ruminococcus flavefaciens_R_SAb67_1025	ranthipeptide	RumflaSAb67	o__Oscillospirales	f__Ruminococcaceae	g__Ruminococcus	s__Ruminococcus flavefaciens_R	RumflaSAb67_contig_6_region001
s__Ruminococcus flavefaciens_R_SAb67_1027	cyclic-lactone-autoinducer	RumflaSAb67	o__Oscillospirales	f__Ruminococcaceae	g__Ruminococcus	s__Ruminococcus flavefaciens_R	RumflaSAb67_contig_8_region001
s__Ruminococcus flavefaciens_H_XPD3002_1028	lanthipeptide-class-ii	RumflaXPD3002	o__Oscillospirales	f__Ruminococcaceae	g__Ruminococcus	s__Ruminococcus flavefaciens_H	RumflaXPD3002_contig_16_region001
s__Ruminococcus flavefaciens_H_XPD3002_1029	RiPP-like	RumflaXPD3002	o__Oscillospirales	f__Ruminococcaceae	g__Ruminococcus	s__Ruminococcus flavefaciens_H	RumflaXPD3002_contig_17_region001
s__Ruminococcus flavefaciens_H_XPD3002_1030	ranthipeptide	RumflaXPD3002	o__Oscillospirales	f__Ruminococcaceae	g__Ruminococcus	s__Ruminococcus flavefaciens_H	RumflaXPD3002_contig_19_region001
s__Ruminococcus flavefaciens_H_XPD3002_1033	ranthipeptide	RumflaXPD3002	o__Oscillospirales	f__Ruminococcaceae	g__Ruminococcus	s__Ruminococcus flavefaciens_H	RumflaXPD3002_contig_4_region001
s__Ruminococcus flavefaciens_I_Y1_1034	cyclic-lactone-autoinducer	RumflaY1	o__Oscillospirales	f__Ruminococcaceae	g__Ruminococcus	s__Ruminococcus flavefaciens_I	RumflaY1_contig_1_region001
s__Ruminococcus flavefaciens_I_Y1_1035	RRE-containing	RumflaY1	o__Oscillospirales	f__Ruminococcaceae	g__Ruminococcus	s__Ruminococcus flavefaciens_I	RumflaY1_contig_15_region001
s__Ruminococcus flavefaciens_I_Y1_1036	ranthipeptide	RumflaY1	o__Oscillospirales	f__Ruminococcaceae	g__Ruminococcus	s__Ruminococcus flavefaciens_I	RumflaY1_contig_20_region001
s__Ruminococcus flavefaciens_P_YAD2003_1038	RRE-containing	RumflaYAD2003	o__Oscillospirales	f__Ruminococcaceae	g__Ruminococcus	s__Ruminococcus flavefaciens_P	RumflaYAD2003_contig_1_region001
s__Ruminococcus flavefaciens_P_YAD2003_1039	ranthipeptide	RumflaYAD2003	o__Oscillospirales	f__Ruminococcaceae	g__Ruminococcus	s__Ruminococcus flavefaciens_P	RumflaYAD2003_contig_2_region001
s__Ruminococcus flavefaciens_P_YAD2003_1040	RRE-containing	RumflaYAD2003	o__Oscillospirales	f__Ruminococcaceae	g__Ruminococcus	s__Ruminococcus flavefaciens_P	RumflaYAD2003_contig_25_region001
s__Ruminococcus flavefaciens_P_YAD2003_1041	cyclic-lactone-autoinducer	RumflaYAD2003	o__Oscillospirales	f__Ruminococcaceae	g__Ruminococcus	s__Ruminococcus flavefaciens_P	RumflaYAD2003_contig_3_region001
s__Ruminococcus flavefaciens_Q_YL228_1042	ranthipeptide	RumflaYL228	o__Oscillospirales	f__Ruminococcaceae	g__Ruminococcus	s__Ruminococcus flavefaciens_Q	RumflaYL228_contig_2_region001
s__Ruminococcus flavefaciens_Q_YL228_1044	RRE-containing	RumflaYL228	o__Oscillospirales	f__Ruminococcaceae	g__Ruminococcus	s__Ruminococcus flavefaciens_Q	RumflaYL228_contig_2_region003
s__Ruminococcus flavefaciens_Q_YL228_1045	cyclic-lactone-autoinducer	RumflaYL228	o__Oscillospirales	f__Ruminococcaceae	g__Ruminococcus	s__Ruminococcus flavefaciens_Q	RumflaYL228_contig_3_region001
s__Ruminococcus flavefaciens_Q_YL228_1046	RRE-containing	RumflaYL228	o__Oscillospirales	f__Ruminococcaceae	g__Ruminococcus	s__Ruminococcus flavefaciens_Q	RumflaYL228_contig_7_region001
s__Ruminococcus flavefaciens_G_YRD2003_1047	RRE-containing	RumflaYRD2003	o__Oscillospirales	f__Ruminococcaceae	g__Ruminococcus	s__Ruminococcus flavefaciens_G	RumflaYRD2003_contig_10_region001
s__Ruminococcus flavefaciens_G_YRD2003_1049	ranthipeptide	RumflaYRD2003	o__Oscillospirales	f__Ruminococcaceae	g__Ruminococcus	s__Ruminococcus flavefaciens_G	RumflaYRD2003_contig_9_region001
s__Ruminococcus_B gnavus_AGR2154_1050	ranthipeptide	RumgnaAGR2154	o__Lachnospirales	f__Lachnospiraceae	g__Ruminococcus_B	s__Ruminococcus_B gnavus	RumgnaAGR2154_contig_4_region001
s__Ruminococcus_D sp000621805_FC2018_1052	RRE-containing	RumspFC2018	o__Oscillospirales	f__Ruminococcaceae	g__Ruminococcus_D	s__Ruminococcus_D sp000621805	RumspFC2018_contig_1_region001
s__Ruminococcus_D sp000621805_FC2018_1053	RRE-containing	RumspFC2018	o__Oscillospirales	f__Ruminococcaceae	g__Ruminococcus_D	s__Ruminococcus_D sp000621805	RumspFC2018_contig_10_region001
s__Ruminococcus_D sp000621805_FC2018_1055	ranthipeptide	RumspFC2018	o__Oscillospirales	f__Ruminococcaceae	g__Ruminococcus_D	s__Ruminococcus_D sp000621805	RumspFC2018_contig_11_region002
s__HUN007 sp000712055_HUN007_1058	ranthipeptide	RumspHUN007	o__Oscillospirales	f__Ruminococcaceae	g__HUN007	s__HUN007 sp000712055	RumspHUN007_contig_1_region002
s__HUN007 sp000712055_HUN007_1060	cyclic-lactone-autoinducer	RumspHUN007	o__Oscillospirales	f__Ruminococcaceae	g__HUN007	s__HUN007 sp000712055	RumspHUN007_contig_2_region002
s__HUN007 sp000712055_HUN007_1061	RRE-containing	RumspHUN007	o__Oscillospirales	f__Ruminococcaceae	g__HUN007	s__HUN007 sp000712055	RumspHUN007_contig_2_region003
s__HUN007 sp000712055_HUN007_1062	cyclic-lactone-autoinducer	RumspHUN007	o__Oscillospirales	f__Ruminococcaceae	g__HUN007	s__HUN007 sp000712055	RumspHUN007_contig_2_region004
s__HUN007 sp000712055_HUN007_1063	RRE-containing	RumspHUN007	o__Oscillospirales	f__Ruminococcaceae	g__HUN007	s__HUN007 sp000712055	RumspHUN007_contig_2_region005
s__Ruminococcus_D sp000686125_NK3A76_1064	cyclic-lactone-autoinducer	RumspNK3A76	o__Oscillospirales	f__Ruminococcaceae	g__Ruminococcus_D	s__Ruminococcus_D sp000686125	RumspNK3A76_contig_2_region001
s__Ruminococcus_D sp000686125_NK3A76_1065	ranthipeptide	RumspNK3A76	o__Oscillospirales	f__Ruminococcaceae	g__Ruminococcus_D	s__Ruminococcus_D sp000686125	RumspNK3A76_contig_2_region002
s__Ruminococcus_D sp000686125_NK3A76_1066	RRE-containing	RumspNK3A76	o__Oscillospirales	f__Ruminococcaceae	g__Ruminococcus_D	s__Ruminococcus_D sp000686125	RumspNK3A76_contig_2_region003
s__Ruminococcus_D sp900119155_YE71_1067	ranthipeptide	RumspYE71	o__Oscillospirales	f__Ruminococcaceae	g__Ruminococcus_D	s__Ruminococcus_D sp900119155	RumspYE71_contig_5_region001
s__Ruminococcus_D sp900119155_YE71_1068	RRE-containing	RumspYE71	o__Oscillospirales	f__Ruminococcaceae	g__Ruminococcus_D	s__Ruminococcus_D sp900119155	RumspYE71_contig_6_region001
s__Ruminococcus_D sp900119155_YE78_1072	ranthipeptide	RumspYE78	o__Oscillospirales	f__Ruminococcaceae	g__Ruminococcus_D	s__Ruminococcus_D sp900119155	RumspYE78_contig_5_region001
s__Ruminococcus_D sp900119155_YE78_1073	RRE-containing	RumspYE78	o__Oscillospirales	f__Ruminococcaceae	g__Ruminococcus_D	s__Ruminococcus_D sp900119155	RumspYE78_contig_6_region001
s__CAG-791 sp900101015_DSM11001_1075	ranthipeptide	SarspDSM11001	o__Lachnospirales	f__Lachnospiraceae	g__CAG-791	s__CAG-791 sp900101015	SarspDSM11001_contig_13_region001
s__CAG-791 sp900101015_DSM11001_1077	RRE-containing	SarspDSM11001	o__Lachnospirales	f__Lachnospiraceae	g__CAG-791	s__CAG-791 sp900101015	SarspDSM11001_contig_6_region001
s__Selenomonas_C bovis_NA_1078	ranthipeptide	Selbov8141	o__Selenomonadales	f__Selenomonadaceae	g__Selenomonas_C	s__Selenomonas_C bovis	Selbov8141_contig_2_region001
s__Selenomonas_B ruminantium_A_AB3002_1079	ranthipeptide	SelrumAB3002	o__Selenomonadales	f__Selenomonadaceae	g__Selenomonas_B	s__Selenomonas_B ruminantium_A	SelrumAB3002_contig_2_region001
s__Selenomonas_B ruminantium_A_AB3002_1081	proteusin	SelrumAB3002	o__Selenomonadales	f__Selenomonadaceae	g__Selenomonas_B	s__Selenomonas_B ruminantium_A	SelrumAB3002_contig_8_region001
s__Selenomonas_A ruminantium_B_AC2024_1086	ranthipeptide	SelrumAC2024	o__Selenomonadales	f__Selenomonadaceae	g__Selenomonas_A	s__Selenomonas_A ruminantium_B	SelrumAC2024_contig_1_region001
s__Selenomonas_A ruminantium_B_AC2024_1087	RiPP-like	SelrumAC2024	o__Selenomonadales	f__Selenomonadaceae	g__Selenomonas_A	s__Selenomonas_A ruminantium_B	SelrumAC2024_contig_1_region002
s__Selenomonas_A ruminantium_ATCC12561_1091	ranthipeptide	SelrumATCC12561	o__Selenomonadales	f__Selenomonadaceae	g__Selenomonas_A	s__Selenomonas_A ruminantium	SelrumATCC12561_contig_31_region001
s__Selenomonas_A ruminantium_ATCC12561_1092	RiPP-like	SelrumATCC12561	o__Selenomonadales	f__Selenomonadaceae	g__Selenomonas_A	s__Selenomonas_A ruminantium	SelrumATCC12561_contig_49_region001
s__Selenomonas_A ruminantium_B_C3_1094	ranthipeptide	SelrumC3	o__Selenomonadales	f__Selenomonadaceae	g__Selenomonas_A	s__Selenomonas_A ruminantium_B	SelrumC3_contig_2_region001
s__Selenomonas_A ruminantium_B_C3_1096	RiPP-like	SelrumC3	o__Selenomonadales	f__Selenomonadaceae	g__Selenomonas_A	s__Selenomonas_A ruminantium_B	SelrumC3_contig_8_region001
s__Selenomonas_A ruminantium_G_GACV9_1098	RiPP-like	SelrumGACV9	o__Selenomonadales	f__Selenomonadaceae	g__Selenomonas_A	s__Selenomonas_A ruminantium_G	SelrumGACV9_contig_2_region001
s__Selenomonas_A ruminantium_G_GACV9_1099	ranthipeptide	SelrumGACV9	o__Selenomonadales	f__Selenomonadaceae	g__Selenomonas_A	s__Selenomonas_A ruminantium_G	SelrumGACV9_contig_5_region001
s__Selenomonas_A ruminantium_D_HD4_1101	RiPP-like	SelrumHD4	o__Selenomonadales	f__Selenomonadaceae	g__Selenomonas_A	s__Selenomonas_A ruminantium_D	SelrumHD4_contig_11_region001
s__Selenomonas_A ruminantium_D_HD4_1103	ranthipeptide	SelrumHD4	o__Selenomonadales	f__Selenomonadaceae	g__Selenomonas_A	s__Selenomonas_A ruminantium_D	SelrumHD4_contig_6_region001
s__Selenomonas_B ruminantium_A_KH1T6_1106	ranthipeptide	SelrumKH1T6	o__Selenomonadales	f__Selenomonadaceae	g__Selenomonas_B	s__Selenomonas_B ruminantium_A	SelrumKH1T6_contig_29_region001
s__Selenomonas_B ruminantium_A_KH1T6_1108	RRE-containing	SelrumKH1T6	o__Selenomonadales	f__Selenomonadaceae	g__Selenomonas_B	s__Selenomonas_B ruminantium_A	SelrumKH1T6_contig_3_region002
s__Selenomonas_A ruminantium_B_L14_1114	ranthipeptide	SelrumL14	o__Selenomonadales	f__Selenomonadaceae	g__Selenomonas_A	s__Selenomonas_A ruminantium_B	SelrumL14_contig_12_region001
s__Selenomonas_A ruminantium_B_L14_1115	RiPP-like	SelrumL14	o__Selenomonadales	f__Selenomonadaceae	g__Selenomonas_A	s__Selenomonas_A ruminantium_B	SelrumL14_contig_18_region001
s__Selenomonas_A ruminantium_C_S137_1117	RiPP-like	SelrumS137	o__Selenomonadales	f__Selenomonadaceae	g__Selenomonas_A	s__Selenomonas_A ruminantium_C	SelrumS137_contig_14_region001
s__Selenomonas_A ruminantium_C_S137_1118	ranthipeptide	SelrumS137	o__Selenomonadales	f__Selenomonadaceae	g__Selenomonas_A	s__Selenomonas_A ruminantium_C	SelrumS137_contig_23_region001
s__Selenomonas_A ruminantium_E_WCT3_1120	RiPP-like	SelrumWCT3	o__Selenomonadales	f__Selenomonadaceae	g__Selenomonas_A	s__Selenomonas_A ruminantium_E	SelrumWCT3_contig_1_region001
s__Selenomonas_A ruminantium_E_WCT3_1121	ranthipeptide	SelrumWCT3	o__Selenomonadales	f__Selenomonadaceae	g__Selenomonas_A	s__Selenomonas_A ruminantium_E	SelrumWCT3_contig_2_region001
s__Selenomonas_A ruminantium_F_Z108_1122	ranthipeptide	SelrumZ108	o__Selenomonadales	f__Selenomonadaceae	g__Selenomonas_A	s__Selenomonas_A ruminantium_F	SelrumZ108_contig_7_region001
s__Selenomonas_A ruminantium_B_DSM2872_1123	ranthipeptide	SelrumlacDSM2872	o__Selenomonadales	f__Selenomonadaceae	g__Selenomonas_A	s__Selenomonas_A ruminantium_B	SelrumlacDSM2872_contig_10_region001
s__Selenomonas_A ruminantium_B_DSM2872_1127	RiPP-like	SelrumlacDSM2872	o__Selenomonadales	f__Selenomonadaceae	g__Selenomonas_A	s__Selenomonas_A ruminantium_B	SelrumlacDSM2872_contig_9_region001
s__Selenomonas_A sp000686945_AE3005_1128	RiPP-like	SelspAE3005	o__Selenomonadales	f__Selenomonadaceae	g__Selenomonas_A	s__Selenomonas_A sp000686945	SelspAE3005_contig_1_region001
s__Selenomonas_A sp000686945_AE3005_1130	ranthipeptide	SelspAE3005	o__Selenomonadales	f__Selenomonadaceae	g__Selenomonas_A	s__Selenomonas_A sp000686945	SelspAE3005_contig_7_region001
s__Selenomonas_A ruminantium_B_FC4001_1132	ranthipeptide	SelspFC4001	o__Selenomonadales	f__Selenomonadaceae	g__Selenomonas_A	s__Selenomonas_A ruminantium_B	SelspFC4001_contig_10_region001
s__Selenomonas_A ruminantium_B_FC4001_1133	RiPP-like	SelspFC4001	o__Selenomonadales	f__Selenomonadaceae	g__Selenomonas_A	s__Selenomonas_A ruminantium_B	SelspFC4001_contig_11_region001
s__Selenomonas_A sp000702005_ND2010_1135	RiPP-like	SelspND2010	o__Selenomonadales	f__Selenomonadaceae	g__Selenomonas_A	s__Selenomonas_A sp000702005	SelspND2010_contig_36_region001
s__Selenomonas_A sp000702005_ND2010_1136	ranthipeptide	SelspND2010	o__Selenomonadales	f__Selenomonadaceae	g__Selenomonas_A	s__Selenomonas_A sp000702005	SelspND2010_contig_5_region001
s__Sharpea azabuensis_DSM18934_1137	ranthipeptide	ShaazaDSM18934	o__Erysipelotrichales	f__Erysipelatoclostridiaceae	g__Sharpea	s__Sharpea azabuensis	ShaazaDSM18934_contig_59_region001
s__Sharpea azabuensis_DSM18934_1138	ranthipeptide	ShaazaDSM18934	o__Erysipelotrichales	f__Erysipelatoclostridiaceae	g__Sharpea	s__Sharpea azabuensis	ShaazaDSM18934_contig_67_region001
s__Sharpea azabuensis_DSM20406_1139	ranthipeptide	ShaazaDSM20406	o__Erysipelotrichales	f__Erysipelatoclostridiaceae	g__Sharpea	s__Sharpea azabuensis	ShaazaDSM20406_contig_80_region001
s__Sharpea azabuensis_KH1P5_1140	ranthipeptide	ShaazaKH1P5	o__Erysipelotrichales	f__Erysipelatoclostridiaceae	g__Sharpea	s__Sharpea azabuensis	ShaazaKH1P5_contig_27_region001
s__Sharpea azabuensis_KH2P10_1141	ranthipeptide	ShaazaKH2P10	o__Erysipelotrichales	f__Erysipelatoclostridiaceae	g__Sharpea	s__Sharpea azabuensis	ShaazaKH2P10_contig_28_region001
s__Escherichia flexneri_NLAEzlG496_1143	thiopeptide	ShisonNLAEzlG496	o__Enterobacterales	f__Enterobacteriaceae	g__Escherichia	s__Escherichia flexneri	ShisonNLAEzlG496_contig_7_region001
s__Staphylococcus epidermidis_AG42_1144	lanthipeptide-class-i	StaepiAG42	o__Staphylococcales	f__Staphylococcaceae	g__Staphylococcus	s__Staphylococcus epidermidis	StaepiAG42_contig_3_region001
s__Staphylococcus epidermidis_AG42_1148	cyclic-lactone-autoinducer	StaepiAG42	o__Staphylococcales	f__Staphylococcaceae	g__Staphylococcus	s__Staphylococcus epidermidis	StaepiAG42_contig_4_region004
s__Staphylococcus epidermidis_AG42_1150	RiPP-like	StaepiAG42	o__Staphylococcales	f__Staphylococcaceae	g__Staphylococcus	s__Staphylococcus epidermidis	StaepiAG42_contig_7_region001
s__Staphylococcus epidermidis_NLAEzlG239_1151	cyclic-lactone-autoinducer	StaepiNLAEzlG239	o__Staphylococcales	f__Staphylococcaceae	g__Staphylococcus	s__Staphylococcus epidermidis	StaepiNLAEzlG239_contig_17_region001
s__Streptococcus equinus_AG46_1159	RaS-RiPP	StrbovAG46	o__Lactobacillales	f__Streptococcaceae	g__Streptococcus	s__Streptococcus equinus	StrbovAG46_contig_1_region002
s__Streptococcus equinus_B315_1162	lanthipeptide-class-i	StrbovB315	o__Lactobacillales	f__Streptococcaceae	g__Streptococcus	s__Streptococcus equinus	StrbovB315_contig_1_region002
s__Streptococcus equinus_C277_1167	RiPP-like	StrbovC277	o__Lactobacillales	f__Streptococcaceae	g__Streptococcus	s__Streptococcus equinus	StrbovC277_contig_1_region003
s__Streptococcus equinus_ES1_1171	RiPP-like	StrbovES1	o__Lactobacillales	f__Streptococcaceae	g__Streptococcus	s__Streptococcus equinus	StrbovES1_contig_1_region003
s__Streptococcus equinus_B_JB1_1173	RiPP-like	StrbovJB1	o__Lactobacillales	f__Streptococcaceae	g__Streptococcus	s__Streptococcus equinus_B	StrbovJB1_contig_1_region001
s__Streptococcus equinus_B_JB1_1175	RiPP-like	StrbovJB1	o__Lactobacillales	f__Streptococcaceae	g__Streptococcus	s__Streptococcus equinus_B	StrbovJB1_contig_5_region001
s__Streptococcus equinus_SN033_1177	RRE-containing	StrbovSN033	o__Lactobacillales	f__Streptococcaceae	g__Streptococcus	s__Streptococcus equinus	StrbovSN033_contig_1_region001
s__Streptococcus equinus_SN033_1178	lanthipeptide-class-i	StrbovSN033	o__Lactobacillales	f__Streptococcaceae	g__Streptococcus	s__Streptococcus equinus	StrbovSN033_contig_1_region002
s__Streptococcus equinus_SN033_1180	lanthipeptide-class-ii	StrbovSN033	o__Lactobacillales	f__Streptococcaceae	g__Streptococcus	s__Streptococcus equinus	StrbovSN033_contig_2_region001
s__Streptococcus equinus_AR3_1182	RiPP-like	StrequAR3	o__Lactobacillales	f__Streptococcaceae	g__Streptococcus	s__Streptococcus equinus	StrequAR3_contig_1_region001
s__Streptococcus equinus_AR3_1183	RaS-RiPP	StrequAR3	o__Lactobacillales	f__Streptococcaceae	g__Streptococcus	s__Streptococcus equinus	StrequAR3_contig_1_region002
s__Streptococcus equinus_GA1_1187	lanthipeptide-class-i	StrequGA1	o__Lactobacillales	f__Streptococcaceae	g__Streptococcus	s__Streptococcus equinus	StrequGA1_contig_1_region002
s__Streptococcus equinus_GA1_1188	RiPP-like	StrequGA1	o__Lactobacillales	f__Streptococcaceae	g__Streptococcus	s__Streptococcus equinus	StrequGA1_contig_1_region003
s__Streptococcus equinus_GA1_1189	lanthipeptide-class-ii	StrequGA1	o__Lactobacillales	f__Streptococcaceae	g__Streptococcus	s__Streptococcus equinus	StrequGA1_contig_2_region001
s__Streptococcus equinus_H24_1192	lanthipeptide-class-ii	StrequH24	o__Lactobacillales	f__Streptococcaceae	g__Streptococcus	s__Streptococcus equinus	StrequH24_contig_1_region002
s__Streptococcus equinus_H24_1193	RiPP-like	StrequH24	o__Lactobacillales	f__Streptococcaceae	g__Streptococcus	s__Streptococcus equinus	StrequH24_contig_3_region001
s__Streptococcus equinus_MPR1_1196	RiPP-like	StrequMPR1	o__Lactobacillales	f__Streptococcaceae	g__Streptococcus	s__Streptococcus equinus	StrequMPR1_contig_19_region001
s__Streptococcus equinus_MPR1_1197	RiPP-like	StrequMPR1	o__Lactobacillales	f__Streptococcaceae	g__Streptococcus	s__Streptococcus equinus	StrequMPR1_contig_20_region001
s__Streptococcus equinus_MPR1_1198	RiPP-like	StrequMPR1	o__Lactobacillales	f__Streptococcaceae	g__Streptococcus	s__Streptococcus equinus	StrequMPR1_contig_21_region001
s__Streptococcus equinus_MPR1_1199	RiPP-like	StrequMPR1	o__Lactobacillales	f__Streptococcaceae	g__Streptococcus	s__Streptococcus equinus	StrequMPR1_contig_22_region001
s__Streptococcus equinus_MPR2_1201	RiPP-like	StrequMPR2	o__Lactobacillales	f__Streptococcaceae	g__Streptococcus	s__Streptococcus equinus	StrequMPR2_contig_18_region001
s__Streptococcus equinus_MPR2_1202	RiPP-like	StrequMPR2	o__Lactobacillales	f__Streptococcaceae	g__Streptococcus	s__Streptococcus equinus	StrequMPR2_contig_20_region001
s__Streptococcus equinus_MPR2_1203	RiPP-like	StrequMPR2	o__Lactobacillales	f__Streptococcaceae	g__Streptococcus	s__Streptococcus equinus	StrequMPR2_contig_21_region001
s__Streptococcus equinus_MPR4_1205	RiPP-like	StrequMPR4	o__Lactobacillales	f__Streptococcaceae	g__Streptococcus	s__Streptococcus equinus	StrequMPR4_contig_2_region001
s__Streptococcus equinus_SI_1207	RiPP-like	StrequSI	o__Lactobacillales	f__Streptococcaceae	g__Streptococcus	s__Streptococcus equinus	StrequSI_contig_1_region001
s__Streptococcus equinus_SI_1208	RaS-RiPP	StrequSI	o__Lactobacillales	f__Streptococcaceae	g__Streptococcus	s__Streptococcus equinus	StrequSI_contig_1_region002
s__Streptococcus equinus_SI_1209	lanthipeptide-class-i	StrequSI	o__Lactobacillales	f__Streptococcaceae	g__Streptococcus	s__Streptococcus equinus	StrequSI_contig_1_region003
s__Streptococcus equinus_SI_1210	RRE-containing	StrequSI	o__Lactobacillales	f__Streptococcaceae	g__Streptococcus	s__Streptococcus equinus	StrequSI_contig_2_region001
s__Streptococcus equinus_D_Sb04_1215	RiPP-like	StrequSb04	o__Lactobacillales	f__Streptococcaceae	g__Streptococcus	s__Streptococcus equinus_D	StrequSb04_contig_3_region001
s__Streptococcus equinus_B_Sb05_1218	RiPP-like	StrequSb05	o__Lactobacillales	f__Streptococcaceae	g__Streptococcus	s__Streptococcus equinus_B	StrequSb05_contig_1_region002
s__Streptococcus equinus_Sb09_1219	RRE-containing	StrequSb09	o__Lactobacillales	f__Streptococcaceae	g__Streptococcus	s__Streptococcus equinus	StrequSb09_contig_1_region001
s__Streptococcus equinus_Sb09_1220	RiPP-like	StrequSb09	o__Lactobacillales	f__Streptococcaceae	g__Streptococcus	s__Streptococcus equinus	StrequSb09_contig_11_region001
s__Streptococcus equinus_Sb09_1223	RiPP-like	StrequSb09	o__Lactobacillales	f__Streptococcaceae	g__Streptococcus	s__Streptococcus equinus	StrequSb09_contig_7_region001
s__Streptococcus infantarius_Sb10_1226	RiPP-like	StrequSb10	o__Lactobacillales	f__Streptococcaceae	g__Streptococcus	s__Streptococcus infantarius	StrequSb10_contig_1_region003
s__Streptococcus infantarius_Sb13_1229	lanthipeptide-class-ii	StrequSb13	o__Lactobacillales	f__Streptococcaceae	g__Streptococcus	s__Streptococcus infantarius	StrequSb13_contig_2_region001
s__Streptococcus infantarius_Sb13_1230	RiPP-like	StrequSb13	o__Lactobacillales	f__Streptococcaceae	g__Streptococcus	s__Streptococcus infantarius	StrequSb13_contig_3_region001
s__Streptococcus equinus_B_Sb17_1233	RiPP-like	StrequSb17	o__Lactobacillales	f__Streptococcaceae	g__Streptococcus	s__Streptococcus equinus_B	StrequSb17_contig_1_region002
s__Streptococcus equinus_B_Sb17_1235	RRE-containing	StrequSb17	o__Lactobacillales	f__Streptococcaceae	g__Streptococcus	s__Streptococcus equinus_B	StrequSb17_contig_2_region002
s__Streptococcus infantarius_Sb18_1236	RiPP-like	StrequSb18	o__Lactobacillales	f__Streptococcaceae	g__Streptococcus	s__Streptococcus infantarius	StrequSb18_contig_1_region001
s__Streptococcus infantarius_Sb18_1237	RiPP-like	StrequSb18	o__Lactobacillales	f__Streptococcaceae	g__Streptococcus	s__Streptococcus infantarius	StrequSb18_contig_13_region001
s__Streptococcus infantarius_Sb18_1239	RRE-containing	StrequSb18	o__Lactobacillales	f__Streptococcaceae	g__Streptococcus	s__Streptococcus infantarius	StrequSb18_contig_2_region002
s__Streptococcus infantarius_Sb20_1243	RiPP-like	StrequSb20	o__Lactobacillales	f__Streptococcaceae	g__Streptococcus	s__Streptococcus infantarius	StrequSb20_contig_1_region002
s__Streptococcus infantarius_Sb20_1244	RiPP-like	StrequSb20	o__Lactobacillales	f__Streptococcaceae	g__Streptococcus	s__Streptococcus infantarius	StrequSb20_contig_2_region001
s__Streptococcus equinus_Ye01_1248	RiPP-like	StrequYe01	o__Lactobacillales	f__Streptococcaceae	g__Streptococcus	s__Streptococcus equinus	StrequYe01_contig_12_region001
s__Streptococcus equinus_GA7_1250	RiPP-like	StrequpGA7	o__Lactobacillales	f__Streptococcaceae	g__Streptococcus	s__Streptococcus equinus	StrequpGA7_contig_1_region001
s__Streptococcus equinus_GA7_1252	lanthipeptide-class-ii	StrequpGA7	o__Lactobacillales	f__Streptococcaceae	g__Streptococcus	s__Streptococcus equinus	StrequpGA7_contig_2_region001
s__Streptococcus equinus_R5_1254	lanthipeptide-class-i	StrequpR5	o__Lactobacillales	f__Streptococcaceae	g__Streptococcus	s__Streptococcus equinus	StrequpR5_contig_1_region001
s__Streptococcus equinus_R5_1256	RiPP-like	StrequpR5	o__Lactobacillales	f__Streptococcaceae	g__Streptococcus	s__Streptococcus equinus	StrequpR5_contig_3_region001
s__Streptococcus gallolyticus_LMG15572_1259	RRE-containing	StrgalLMG15572	o__Lactobacillales	f__Streptococcaceae	g__Streptococcus	s__Streptococcus gallolyticus	StrgalLMG15572_contig_4_region001
s__Streptococcus gallolyticus_LMG15572_1260	LAP	StrgalLMG15572	o__Lactobacillales	f__Streptococcaceae	g__Streptococcus	s__Streptococcus gallolyticus	StrgalLMG15572_contig_5_region001
s__Streptococcus gallolyticus_LMG15572_1261	RiPP-like	StrgalLMG15572	o__Lactobacillales	f__Streptococcaceae	g__Streptococcus	s__Streptococcus gallolyticus	StrgalLMG15572_contig_6_region001
s__Streptococcus gallolyticus_VTM1R27_1263	RiPP-like	StrgalVTM1R27	o__Lactobacillales	f__Streptococcaceae	g__Streptococcus	s__Streptococcus gallolyticus	StrgalVTM1R27_contig_2_region001
s__Streptococcus gallolyticus_VTM1R27_1264	lanthipeptide-class-ii	StrgalVTM1R27	o__Lactobacillales	f__Streptococcaceae	g__Streptococcus	s__Streptococcus gallolyticus	StrgalVTM1R27_contig_3_region001
s__Streptococcus gallolyticus_VTM1R29_1267	lanthipeptide-class-ii	StrgalVTM1R29	o__Lactobacillales	f__Streptococcaceae	g__Streptococcus	s__Streptococcus gallolyticus	StrgalVTM1R29_contig_17_region001
s__Streptococcus gallolyticus_VTM1R29_1268	RiPP-like	StrgalVTM1R29	o__Lactobacillales	f__Streptococcaceae	g__Streptococcus	s__Streptococcus gallolyticus	StrgalVTM1R29_contig_2_region001
s__Streptococcus gallolyticus_VTM2R47_1271	lanthipeptide-class-ii	StrgalVTM2R47	o__Lactobacillales	f__Streptococcaceae	g__Streptococcus	s__Streptococcus gallolyticus	StrgalVTM2R47_contig_11_region001
s__Streptococcus gallolyticus_VTM2R47_1272	RiPP-like	StrgalVTM2R47	o__Lactobacillales	f__Streptococcaceae	g__Streptococcus	s__Streptococcus gallolyticus	StrgalVTM2R47_contig_19_region001
s__Streptococcus gallolyticus_VTM2R47_1274	RiPP-like	StrgalVTM2R47	o__Lactobacillales	f__Streptococcaceae	g__Streptococcus	s__Streptococcus gallolyticus	StrgalVTM2R47_contig_20_region001
s__Streptococcus gallolyticus_VTM3R24_1278	RiPP-like	StrgalVTM3R24	o__Lactobacillales	f__Streptococcaceae	g__Streptococcus	s__Streptococcus gallolyticus	StrgalVTM3R24_contig_3_region001
s__Streptococcus gallolyticus_VTM3R42_1282	RiPP-like	StrgalVTM3R42	o__Lactobacillales	f__Streptococcaceae	g__Streptococcus	s__Streptococcus gallolyticus	StrgalVTM3R42_contig_3_region001
s__Streptococcus henryi_A4_1284	lanthipeptide-class-ii	StrhenA4	o__Lactobacillales	f__Streptococcaceae	g__Streptococcus	s__Streptococcus henryi	StrhenA4_contig_3_region001
s__Streptococcus henryi_A4_1285	RiPP-like	StrhenA4	o__Lactobacillales	f__Streptococcaceae	g__Streptococcus	s__Streptococcus henryi	StrhenA4_contig_3_region002
s__Streptococcus henryi_A4_1287	RaS-RiPP	StrhenA4	o__Lactobacillales	f__Streptococcaceae	g__Streptococcus	s__Streptococcus henryi	StrhenA4_contig_32_region001
s__Streptococcus equinus_B_NA_1289	RiPP-like	Strsp45	o__Lactobacillales	f__Streptococcaceae	g__Streptococcus	s__Streptococcus equinus_B	Strsp45_contig_3_region001
s__Streptococcus equinus_B_NA_1291	RaS-RiPP	Strsp45	o__Lactobacillales	f__Streptococcaceae	g__Streptococcus	s__Streptococcus equinus_B	Strsp45_contig_9_region001
s__Streptococcus sp900104285_NLAEzlC503_1292	lanthipeptide-class-ii	StrspNLAEzlC503	o__Lactobacillales	f__Streptococcaceae	g__Streptococcus	s__Streptococcus sp900104285	StrspNLAEzlC503_contig_1_region001
s__Streptococcus sp900104285_NLAEzlC503_1294	RiPP-like	StrspNLAEzlC503	o__Lactobacillales	f__Streptococcaceae	g__Streptococcus	s__Streptococcus sp900104285	StrspNLAEzlC503_contig_5_region001
s__Succinivibrio dextrinosolvens_A_NA_1295	RiPP-like	Sucdex22B	o__Enterobacterales	f__Succinivibrionaceae	g__Succinivibrio	s__Succinivibrio dextrinosolvens_A	Sucdex22B_contig_13_region001
s__Succinivibrio dextrinosolvens_B_ACV10_1300	RiPP-like	SucdexACV10	o__Enterobacterales	f__Succinivibrionaceae	g__Succinivibrio	s__Succinivibrio dextrinosolvens_B	SucdexACV10_contig_62_region001
s__Succinivibrio dextrinosolvens_H5_1303	RiPP-like	SucdexH5	o__Enterobacterales	f__Succinivibrionaceae	g__Succinivibrio	s__Succinivibrio dextrinosolvens	SucdexH5_contig_31_region001
s__Succiniclasticum sp900315925_DSM11005_1305	RiPP-like	SucrumDSM11005	o__Acidaminococcales	f__Acidaminococcaceae	g__Succiniclasticum	s__Succiniclasticum sp900315925	SucrumDSM11005_contig_14_region001
s__Succiniclasticum sp900315925_DSM11005_1306	ranthipeptide	SucrumDSM11005	o__Acidaminococcales	f__Acidaminococcaceae	g__Succiniclasticum	s__Succiniclasticum sp900315925	SucrumDSM11005_contig_17_region001
s__Succiniclasticum ruminis_DSM9236_1308	ranthipeptide	SucrumDSM9236	o__Acidaminococcales	f__Acidaminococcaceae	g__Succiniclasticum	s__Succiniclasticum ruminis	SucrumDSM9236_contig_24_region001
s__Succiniclasticum ruminis_DSM9236_1310	RiPP-like	SucrumDSM9236	o__Acidaminococcales	f__Acidaminococcaceae	g__Succiniclasticum	s__Succiniclasticum ruminis	SucrumDSM9236_contig_8_region001
s__Treponema_D bryantii_C_B25_1314	RiPP-like	TrebryB25	o__Treponematales	f__Treponemataceae	g__Treponema_D	s__Treponema_D bryantii_C	TrebryB25_contig_6_region001
s__Treponema_D bryantii_C_B25_1315	RiPP-like	TrebryB25	o__Treponematales	f__Treponemataceae	g__Treponema_D	s__Treponema_D bryantii_C	TrebryB25_contig_7_region001
s__Treponema_D sp000619925_C6A8_1319	RRE-containing	TreponemaspC6A8	o__Treponematales	f__Treponemataceae	g__Treponema_D	s__Treponema_D sp000619925	TreponemaspC6A8_contig_1_region002
