# Supplementary material for: The Hungate1000 prokaryotic culture collection encodes a wide variety of bacteriocins
Source: mSystems. 2026 May 27;11(6):e00195-26. doi: 10.1128/msystems.00195-26 (PMC13289728; doi:10.1128/msystems.00195-26)
Supplement: Table S3 — BAGEL4 core peptide blast hits from the Hungate1000. [file msystems.00195-26-s0005.xlsx]

## Sheet: Sheet1
Sequence	Bagel4 hit	PID	E-value	bitscore
AAFLLL_03100_s__Streptococcus_equinus_B315_1162	80.1;Nisin_U	85.455	1.9e-33	102
ACJJKH_07830	315.1;Auto_Inducing_Peptide_II	26.829	0.002	26.2
AKPHMP_02650_Natural_product	198.1;Prochlorosin	36.735	0.00058	29.3
allorf_021870_022022	125.1;Streptococcin_A-FF22	43.333	0.005	25.4
allorf_16865_17017	125.1;Streptococcin_A-FF22	43.333	0.005	25.4
allorf_21915_22067	125.1;Streptococcin_A-FF22	43.333	0.005	25.4
APNHLP_17160_Lactobin_A/cerein_7B_family_class_IIb_bacteriocin	171.1;Cerecidin	39.394	0.006	26.2
BIJKPG_10000_s__Pseudobutyrivibrio_sp900100545_UC1225_905	107.1;Salivaricin_D	67.5	3.08e-13	51.6
BIJKPG_10005_s__Pseudobutyrivibrio_sp900100545_UC1225_905	79.1;Nisin_Q	76.923	3.54e-21	71.6
BIJKPG_10010_s__Pseudobutyrivibrio_sp900100545_UC1225_905	79.1;Nisin_Q	69.231	2.71e-18	64.7
BIJKPG_10015_s__Pseudobutyrivibrio_sp900100545_UC1225_905	79.1;Nisin_Q	69.231	3.93e-18	64.3
BKANDP_05990_Bacteriocin	21.2;bacteriocin_LS2chainb	42.222	0.008	25.8
BKANDP_05995_Class_IIb_bacteriocin,_lactobin_A/cerein_7B_family	42.2;Bovicin_255_peptide	73.913	2.26e-07	37.4
BKANDP_06000_Bacteriocin_class_II_with_double-glycine_leader_peptide	157.2;Mutacin_IV	46.154	2.52e-16	60.5
BKANDP_06005_Bacteriocin-type_signal_sequence-containing_protein	32.2;BlpM	41.538	2.53e-10	45.8
CCKMEK_13005	159.1;carnolysins	47.059	2.91e-08	39.7
CCKMEK_13010	19.1;Cytolysin_ClyLs	54.286	4.29e-10	43.9
CCKMEK_13015	19.1;Cytolysin_ClyLs	51.429	8.6e-09	40.8
CCKMEK_13020	160.1;carnolysins	34.694	5.5e-07	35.8
CCKMEK_13030	19.1;Cytolysin_ClyLs	44.898	7.64e-13	50.8
CCKMEK_13035	19.1;Cytolysin_ClyLs	51.786	3.25e-13	52
CCKMEK_13040	160.1;carnolysins	35.821	1.54e-10	45.4
CCKMEK_13045	159.1;carnolysins	51.515	6.36e-10	43.9
CIMDDF_06250	42.2;Bovicin_255_peptide	100	7.91e-38	114
CIMDDF_06250_ComC/BlpC_family_peptide_pheromone/bacteriocin	42.2;Bovicin_255_peptide	96.203	2.48e-54	157
Clostridium_polysaccharolyticum_DSM1801	02396|Amylocyclicin	63.333	4.85e-20	70.5
Clostridium_sp._DSM8431	266.1;Amylocyclicin	81.25	2.35e-27	90.5
CMOLJM_11405	315.1;Auto_Inducing_Peptide_II	45.652	1.72e-12	48.9
CPAIGO_10695	317.1;Auto_Inducing_Peptide_IV	26.667	0.003	26.2
DCMDNB_13195	42.1;Haloduracin_alpha	43.137	2.13e-09	42.7
DCMDNB_20310	58.1;Macedocin	43.333	0.007	25.4
DDFDAA_09810	74.1;Mutacin_II(MutacinH-29B)	38.636	0.002	26.9
DDIDDG_02250_Bacteriocin	21.2;bacteriocin_LS2chainb	38.182	0.003	26.9
DDIDDG_02255_Class_IIb_bacteriocin,_lactobin_A/cerein_7B_family	43.2;Bovicin_255_variant	94.118	9.52e-07	35.4
EBJBHN_02050_s__Streptococcus_equinus_GA1_1187	80.1;Nisin_U	85.455	1.9e-33	102
EBJBHN_04290	43.2;Bovicin_255_variant	96.078	1.08e-32	101
EBJBHN_04290_ComC/BlpC_family_peptide_pheromone/bacteriocin	42.2;Bovicin_255_peptide	93.333	4.31e-49	144
EBJBHN_05615	84.1;Nukacin_A_(NukacinISK-1)	57.895	3.3e-23	77
ECDHJF_06265_Bacteriocin-type_signal_sequence-containing_protein	32.2;BlpM	41.538	2.73e-10	45.4
ECDHJF_06270_Bacteriocin_class_II_with_double-glycine_leader_peptide	157.2;Mutacin_IV	46.154	5.01e-16	59.7
ECDHJF_06275_Class_IIb_bacteriocin,_lactobin_A/cerein_7B_family	42.2;Bovicin_255_peptide	82.609	3.85e-09	42
ECDHJF_06280_Bacteriocin	21.2;bacteriocin_LS2chainb	38.182	0.005	26.6
EGPFLP_00955_Bacteriocin-like_peptide_J_BlpJ	219.2;Thermophilin_A	54.545	2.65e-19	68.6
EGPFLP_00960_Bacteriocin_class_II_with_double-glycine_leader_peptide_family_protein	26.2;BlpI	48.077	4.37e-13	51.6
EMHFMI_14960	62.1;Mersacidin	43.478	3.14e-05	32
FEJLPI_14705___s__Enterococcus_B_mundtii_C2_445	155.2;Mundticin_ATO6	100	1.37e-37	113
GBJPGG_08515	24.1;Enterocin_W_beta	32.759	8.45e-08	38.1
GBJPGG_08520	42.1;Haloduracin_alpha	37.313	3.41e-10	44.7
GEBGMI_07490	47.1;Lacticin_3147_A1	75.862	2.45e-28	89.7
GEBGMI_07495	48.1;Lacticin_3147_A2	57.143	2.04e-18	65.1
GILPNI_07245	74.1;Mutacin_II(MutacinH-29B)	84.906	5.73e-32	98.6
GILPNI_10090_s__Streptococcus_gallolyticus_VTM2R47_1274	222.2;ubericin-A	72.059	4.31e-34	105
GINLMA_04435_Bacteriocin-type_signal_sequence-containing_protein	32.2;BlpM	41.538	2.53e-10	45.8
GINLMA_04440_Bacteriocin_class_II_with_double-glycine_leader_peptide	157.2;Mutacin_IV	46.154	2.52e-16	60.5
GINLMA_04445_Class_IIb_bacteriocin,_lactobin_A/cerein_7B_family	42.2;Bovicin_255_peptide	73.913	2.12e-07	37.4
GINLMA_04450_Bacteriocin	21.2;bacteriocin_LS2chainb	42.222	0.008	25.8
GJHPGN_02200_s__Streptococcus_equinus_SN033_1178	80.1;Nisin_U	85.455	1.9e-33	102
GJHPGN_04875	84.1;Nukacin_A_(NukacinISK-1)	57.895	3.3e-23	77
GKGCKK_07220_Paeninodin_family_lasso_peptide	334.1;Paeninodin	76.19	1.06e-07	36.2
GKJOHO_12975	317.1;Auto_Inducing_Peptide_IV	28.205	0.004	25.4
HDEPEA_05685	84.1;Nukacin_A_(NukacinISK-1)	57.895	3.3e-23	77
HDEPEA_06120_Bacteriocin-type_signal_sequence	145.2;Mesentericin_B105	45.161	2.71e-05	31.2
HDEPEA_06125_Bacteriocin-type_signal_sequence	44.2;Bovicin_255_variant	88.235	2.65e-06	34.3
HGNADM_17130	262.1;Thusin_beta2	46.512	0.0007	27.7
IEDBEK_16395	54.1;LichenicidinVK21A1_(Lichenicidin_A1)	33.846	4.7e-09	42
IKBHNK_07540	54.1;LichenicidinVK21A1_(Lichenicidin_A1)	100	2.99e-53	154
IKBHNK_07545	55.1;LichenicidinVK21A2_(Lichenicidin_A2)	100	2.23e-50	146
IKMHFE_03160	84.1;Nukacin_A_(NukacinISK-1)	57.895	3.3e-23	77
IKMHFE_06975_Bacteriocin-type_signal_sequence	42.2;Bovicin_255_peptide	86.957	4.81e-10	43.9
IKMHFE_06980_Bacteriocin	80.2;Enterocin_1071B	40	4.36e-05	30.8
ILLMLJ_06645_two-peptide_bacteriocin_plantaricin_EF_subunit_PlnE	170.2;Plantaricin_E	100	2.63e-37	112
ILLMLJ_06650_two-peptide_bacteriocin_plantaricin_EF_subunit_PlnF	171.2;Plantaricin_F	100	2.5e-35	107
IOBNNN_05910_ComC/BlpC_family_peptide_pheromone/bacteriocin	42.2;Bovicin_255_peptide	92.683	1.38e-25	82.8
JHGBMJ_09345_Bacteriocin_class_II_with_double-glycine_leader_peptide	219.2;Thermophilin_A	52.874	7.35e-21	72.8
JHGBMJ_09350_Class_IIb_bacteriocin,_lactobin_A/cerein_7B_family	26.2;BlpI	60	6.67e-24	79.3
JIALDP_01565	59.1;Macedovicin	100	6.11e-38	114
JJAFAM_06975_s__Peptostreptococcus_sp900112955_D1_766	30.1;Ericin_A	33.333	0.009	25.8
JLAFBF_10045_Bacteriocin	155.2;Mundticin_ATO6	38.462	0.007	25.4
JMKFKC_07050	315.1;Auto_Inducing_Peptide_II	27.273	0.003	25.8
KALHLD_05605_Bacteriocin_class_II_with_double-glycine_leader_peptide	43.2;Bovicin_255_variant	41.304	0.000326	29.6
KALHLD_05610_Bacteriocin_class_II_with_double-glycine_leader_peptide	42.2;Bovicin_255_peptide	96	1.21e-12	51.2
KALHLD_10070	74.1;Mutacin_II(MutacinH-29B)	84.906	5.73e-32	98.6
KCLKHH_07005_Bacteriocin-type_signal_sequence	44.2;Bovicin_255_variant	88.235	4.33e-06	33.5
KCLKHH_07010_Bacteriocin-type_signal_sequence	145.2;Mesentericin_B105	45.161	2.71e-05	31.2
KDLBIP_03960	315.1;Auto_Inducing_Peptide_II	33.333	0.002	26.9
Lacbachobacterium_sp._C7	272.1;Enterocin_Nkr-5-3B	47.126	2.58e-18	66.6
Lachnobacterium_bovis_DSM14045	147.1;Circularin_A	75.714	1.35e-32	101
LHAIJF_07945_Bacteriocin-type_signal_sequence-containing_protein	54.2;CoagulinA	57.692	2.85e-18	64.7
LHAIJF_07950_Bacteriocin-type_signal_sequence	89.2;Enterocin_NKR-5-3D	40	0.003	25.8
LHAIJF_07965___s__Ligilactobacillus_ruminis_DSM20403_696	54.2;CoagulinA	57.692	2.85e-18	64.7
LJCFBI_03495	167.1;Pneumolancidin	96.552	1.56e-40	120
LJCFBI_03500	166.1;Pneumolancidin	98.333	1.24e-41	123
LJCFBI_03505	165.1;Pneumolancidin	100	1.03e-42	126
LJCFBI_03510	164.1;Pneumolancidin	96.667	7.25e-41	121
LOLDKH_12690_s__Lactococcus_lactis_NA_671	81.1;Nisin_Z	100	3.06e-38	114
MCELEA_01295	317.1;Auto_Inducing_Peptide_IV	28.205	0.002	26.2
MFGIFH_07680_Class_IIb_bacteriocin,_lactobin_A/cerein_7B_family	211.2;SakT_beta	43.396	0.006	25.8
MFGIFH_07685_Class_IIb_bacteriocin,_lactobin_A/cerein_7B_family	26.2;BlpI	29.31	0.007	25.8
MOADFP_05030	84.1;Nukacin_A_(NukacinISK-1)	57.895	3.3e-23	77
MOCIPG_03375_Bacteriocin_class_II_with_double-glycine_leader_peptide	42.2;Bovicin_255_peptide	96	1.21e-12	51.2
MOCIPG_03380_Bacteriocin_class_II_with_double-glycine_leader_peptide	43.2;Bovicin_255_variant	41.304	0.000326	29.6
MOCIPG_05750	74.1;Mutacin_II(MutacinH-29B)	84.906	5.73e-32	98.6
MPDLCP_01000	317.1;Auto_Inducing_Peptide_IV	28.205	0.002	26.2
NDKBCK_11940_Thiocillin/thiostrepton_family_thiazolyl_peptide	227.1;TP-1161	46.154	7.12e-07	35
NDNJMB_09565_Bacteriocin-type_signal_sequence	145.2;Mesentericin_B105	43.75	1.87e-05	31.6
NDNJMB_09570_Bacteriocin-type_signal_sequence	44.2;Bovicin_255_variant	88.235	2.65e-06	34.3
NKANJB_11255_s__Pseudobutyrivibrio_sp900100545_NA_874	79.1;Nisin_Q	69.231	3.93e-18	64.3
NKANJB_11260_s__Pseudobutyrivibrio_sp900100545_NA_874	79.1;Nisin_Q	69.231	2.71e-18	64.7
NKANJB_11265_s__Pseudobutyrivibrio_sp900100545_NA_874	79.1;Nisin_Q	76.923	3.54e-21	71.6
NKANJB_11270_s__Pseudobutyrivibrio_sp900100545_NA_874	107.1;Salivaricin_D	67.5	3.08e-13	51.6
NLCFLM_24055_s__Clostridium_beijerinckii_A_HUN142_328	37.1;Geobacillin_I_like	36.17	2.62e-05	31.2
NLCFLM_24060_s__Clostridium_beijerinckii_A_HUN142_328	37.1;Geobacillin_I_like	54.054	0.000175	28.9
NLCFLM_24070_s__Clostridium_beijerinckii_A_HUN142_328	37.1;Geobacillin_I_like	52.381	1.31e-09	42
NLCFLM_24075_s__Clostridium_beijerinckii_A_HUN142_328	124.1;Streptin	63.636	4.87e-15	55.5
NLCFLM_24120_s__Clostridium_beijerinckii_A_HUN142_328	37.1;Geobacillin_I_like	47.059	1.23e-12	50.1
NLCFLM_27610_s__Clostridium_beijerinckii_A_HUN142_330	205.2;sakacin_G_skgA2	46.429	3.4e-16	59.3
NMKNOF_03395_s__Streptococcus_equinus_SI_1209	80.1;Nisin_U	85.455	1.9e-33	102
NNFCLM_15485	54.1;LichenicidinVK21A1_(Lichenicidin_A1)	34.247	5.08e-11	47
NOCGMI_06625_Bacteriocin	21.2;bacteriocin_LS2chainb	38.182	0.003	26.9
NOCGMI_06630_Class_IIb_bacteriocin,_lactobin_A/cerein_7B_family	43.2;Bovicin_255_variant	76.471	8.06e-05	30.4
NPEPEM_10265	97.2;Enterocin_X_chain_beta	43.478	0.001	28.1
OEMDBE_00115_s__Staphylococcus_epidermidis_AG42_1144	88.1;Pep5	100	2.26e-41	122
OEMDBE_10990	314.1;Auto_Inducing_Peptide_I	41.304	4.93e-09	40.4
OFIEBM_02105_s__Streptococcus_equinus_R5_1254	80.1;Nisin_U	85.455	1.9e-33	102
OJMFMA_10210	80.2;Enterocin_1071B	35.135	0.004	25.8
OLMONE_04595_Bacteriocin	80.2;Enterocin_1071B	40	6.05e-05	30.4
OLMONE_04600_Bacteriocin-type_signal_sequence	42.2;Bovicin_255_peptide	86.957	5.6e-10	43.9
PIINEP_05950	317.1;Auto_Inducing_Peptide_IV	28.205	0.002	26.2
PKFKJB_10295	314.1;Auto_Inducing_Peptide_I	39.13	0.006	25.4
