# Supplementary material for: The Hungate1000 prokaryotic culture collection encodes a wide variety of bacteriocins
Source: mSystems. 2026 May 27;11(6):e00195-26. doi: 10.1128/msystems.00195-26 (PMC13289728; doi:10.1128/msystems.00195-26)
Supplement: Table S4 — Core peptides from the Hungate1000. [file msystems.00195-26-s0006.xlsx]

## Sheet: Summary of HQ Antismash
Class after manual curation	N	Note
ranthipeptide	224
cyclic-lactone-autoinducer	75
RiPP-like	71	class II and IIa and 4 circular within here
lanthipeptide-class-ii	30
RRE-containing	22
lassopeptide	21
lanthipeptide-class-i	11
thiopeptide	11
sactipeptide	4
RaS-RiPP	2
proteusin	2
LAP	1
lanthipeptide-class-iv	1
sonorensin	1
Total	476

## Sheet: Antismash HQ regions
seq_id	bgc_type	Note of interest	anchor_protein	region_id	genome_id	species	Newly discovered
s__Lachnospira multipara_D15d_678	thiopeptide	circular	MFGIFH_02585	LacmulD15d_contig_2_region001	LacmulD15d	s__Lachnospira multipara	Yes
s__Actinomyces denticolens_PA_13	thiopeptide	thiopeptide	KFBNFK_06715	ActdenPA_contig_6_region001	ActdenPA	s__Actinomyces denticolens	Yes
s__Actinomyces ruminicola_KPR7B_17	thiopeptide	thiopeptide	EGGKLK_11515	ActrumKPR7B_contig_15_region001	ActrumKPR7B	s__Actinomyces ruminicola	Yes
s__Bacteroides xylanisolvens_NLAEzlG339_77	thiopeptide	thiopeptide	JLAFBF_10045	BacxylNLAEzlG339_contig_10_region001	BacxylNLAEzlG339	s__Bacteroides xylanisolvens	Yes
s__Butyrivibrio sp000420825_AE2015_151	thiopeptide	thiopeptide	PJEFHC_01255	ButspAE2015_contig_2_region001	ButspAE2015	s__Butyrivibrio sp000420825	Yes
s__Butyrivibrio sp900108105_Su6_235	thiopeptide	thiopeptide	AKPHMP_02650	ButspSu6_contig_2_region001	ButspSu6	s__Butyrivibrio sp900108105	Yes
s__Butyrivibrio sp000420865_XPD2006_269	thiopeptide	thiopeptide	MOBKGA_17235	ButspXPD2006_contig_23_region001	ButspXPD2006	s__Butyrivibrio sp000420865	Yes
s__Clostridium_L algidicarnis_B3_296	thiopeptide	thiopeptide	NBBJMH_14350	CloalgB3_contig_1_region004	CloalgB3	s__Clostridium_L algidicarnis	Yes
s__Proteiniphilum saccharofermentans_KH3R12_771	thiopeptide	thiopeptide	KILMKN_15385	PorbacKH3R12_contig_56_region001	PorbacKH3R12	s__Proteiniphilum saccharofermentans	Yes
s__Prevotella sp900110895_TC224_839	thiopeptide	thiopeptide	HIAALN_00640	PrespTC224_contig_1_region001	PrespTC224	s__Prevotella sp900110895	Yes
s__Bacillus_A wiedmannii_KPR7A_35	sonorensin	sonorensin	GKGCKK_01090	BaccerKPR7A_contig_1_region002	BaccerKPR7A_contig_1_region002	s__Bacillus_A wiedmannii	Yes
s__Prevotella bryantii_C21a_785	sactipeptide	sactipeptide	AJHFGE_12020	PrebryC21a_contig_13_region001	PrebryC21a	s__Prevotella bryantii	Yes
s__Butyrivibrio sp000424585_MC2013_212	RRE-containing	lassopeptide	GELNFH_03455	ButspMC2013_contig_3_region001	ButspMC2013	s__Butyrivibrio sp000424585	Yes
s__Butyrivibrio fibrisolvens_C_TB_242	RRE-containing	lassopeptide	IDKLLN_15895	ButspTB_contig_27_region001	ButspTB	s__Butyrivibrio fibrisolvens_C	Yes
s__Eubacterium callanderi_NLAEzlG225_466	RRE-containing	lassopeptide	MDCENI_12925	EubcalNLAEzlG225_contig_6_region001	EubcalNLAEzlG225	s__Eubacterium callanderi	Yes
s__Ruminococcus flavefaciens_R_SAb67_1022	RRE-containing	lassopeptide	APNHLP_03785	RumflaSAb67_contig_2_region001	RumflaSAb67	s__Ruminococcus flavefaciens_R	Yes
s__Ruminococcus flavefaciens_Q_YL228_1046	RRE-containing	lassopeptide	MDDLCH_11040	RumflaYL228_contig_7_region001	RumflaYL228	s__Ruminococcus flavefaciens_Q	Yes
s__Pseudobutyrivibrio ruminis_C_DSM10317_909	RRE-containing	NHLP	suprious core but looks complete	PsexylDSM10317_contig_6_region002	PsexylDSM10317	s__Pseudobutyrivibrio ruminis_C	Yes
s__Blautia_A massiliensis_SF50_94	RRE-containing	RRE-containing	IEDBEK_16225	BlautiaspSF50_contig_49_region001	BlautiaspSF50	s__Blautia_A massiliensis	Yes
s__Bacteroides thetaiotaomicron_KPPR3_70	RRE-containing	rSAM	CPANLA_22835	BactheKPPR3_contig_17_region001	BactheKPPR3	s__Bacteroides thetaiotaomicron	Yes
s__Ruminococcus flavefaciens_C_ND2009_1013	RRE-containing	rSAM	IHBLAH_08740	RumflaND2009_contig_4_region002	RumflaND2009	s__Ruminococcus flavefaciens_C	Yes
s__Ruminococcus flavefaciens_Q_YL228_1044	RRE-containing	rSAM	MDDLCH_05030	RumflaYL228_contig_2_region003	RumflaYL228	s__Ruminococcus flavefaciens_Q	Yes
s__HUN007 sp000712055_HUN007_1061	RRE-containing	rSAM	NBMDEH_11390	RumspHUN007_contig_2_region003	RumspHUN007	s__HUN007 sp000712055	Yes
s__Hungatella aerotolerans_DSM5434_292	RRE-containing	sactipeptide	KDLBIP_10090	CloaerDSM5434_contig_6_region001	CloaerDSM5434	s__Hungatella aerotolerans	Yes
s__Pseudobutyrivibrio ruminis_C_CF1b_870	RRE-containing	sactipeptide	KBFNBN_04985	PserumCF1b_contig_2_region001	PserumCF1b	s__Pseudobutyrivibrio ruminis_C	Yes
s__Butyrivibrio sp000424385_WCE2006_264	RRE-containing	RRE-containing	suprious core but looks complete	ButspWCE2006_contig_4_region001	ButspWCE2006	s__Butyrivibrio sp000424385	Yes
s__Butyrivibrio fibrisolvens_C_AR40_109	RRE-containing	RRE-containing	PHFKJA_18255	ButfibAR40_contig_32_region001	ButfibAR40	s__Butyrivibrio fibrisolvens_C	Yes
s__Butyrivibrio fibrisolvens_C_WTE3004_117	RRE-containing	RRE-containing	DBKPDL_04560,DBKPDL_04505	ButfibWTE3004_contig_4_region001	ButfibWTE3004	s__Butyrivibrio fibrisolvens_C	Yes
s__Butyrivibrio fibrisolvens_C_YRB2005_118	RRE-containing	RRE-containing	KFKKIB_09335,KFKKIB_09390	ButfibYRB2005_contig_10_region001	ButfibYRB2005	s__Butyrivibrio fibrisolvens_C	Yes
s__GCA-900199385 sp900199385_R7_306	RRE-containing	RRE-containing	BBEHJI_14355	ClobacR7_contig_11_region001	ClobacR7	s__GCA-900199385 sp900199385	Yes
s__V9D3004 sp000621985_V9D3004_619	RRE-containing	RRE-containing	NKFNDM_11410	LacbacV9D3004_contig_12_region001	LacbacV9D3004	s__V9D3004 sp000621985	Yes
s__Prevotella ruminicola_A_KHT3_809	RRE-containing	RRE-containing	AOLNEO_05200	PrerumKHT3_contig_6_region001	PrerumKHT3	s__Prevotella ruminicola_A	Yes
s__Prevotella sp000619825_MA2016_833	RRE-containing	RRE-containing	DJNPPI_07405	PrespMA2016_contig_3_region001	PrespMA2016	s__Prevotella sp000619825	Yes
s__Saccharofermentans sp003149065_R25_973	RRE-containing	RRE-containing	KCEDFE_03205	RumbacR25_contig_1_region001	RumbacR25	s__Saccharofermentans sp003149065	Yes
s__Saccharofermentans sp900099715_YRB3002_989	RRE-containing	RRE-containing	DKDFGO_05825	RumbacYRB3002_contig_5_region001	RumbacYRB3002	s__Saccharofermentans sp900099715	Yes
s__Streptococcus equinus_C277_1167	RiPP-like	angicin	IOBNNN_05910	StrbovC277_contig_1_region003	StrbovC277	s__Streptococcus equinus	Yes
s__Streptococcus equinus_ES1_1171	RiPP-like	angicin	CIMDDF_06250	StrbovES1_contig_1_region003	StrbovES1	s__Streptococcus equinus	Yes
s__Streptococcus equinus_GA1_1188	RiPP-like	angicin	EBJBHN_04290	StrequGA1_contig_1_region003	StrequGA1	s__Streptococcus equinus	Yes
s__Butyrivibrio sp900116865_M55_202	RiPP-like	circular	GKJOHO_16590	ButspM55_contig_27_region001	ButspM55	s__Butyrivibrio sp900116865	Yes
s__Clostridium sp900116755_DSM8431_399	RiPP-like	circular	CECIIA_04450	ClospDSM8431_contig_27_region001	ClospDSM8431	s__Clostridium sp900116755	Yes
s__Lachnobacterium sp900113385_C7_545	RiPP-like	circular	NNIJIM_07585	LacbacC7_contig_22_region001	LacbacC7	s__Lachnobacterium sp900113385	Yes
s__Lachnobacterium bovis_DSM14045_647	RiPP-like	circular	EBIEFA_02410	LacbovDSM14045_contig_3_region001	LacbovDSM14045	s__Lachnobacterium bovis	Yes
s__Streptococcus gallolyticus_VTM2R47_1273	RiPP-like	iia	GILPNI_10085	StrgalVTM2R47_contig_20_region001	StrgalVTM2R47	s__Streptococcus gallolyticus	Yes
s__Butyrivibrio sp900116875_INlla21_185	RiPP-like	iib	CCKMEK_09845,CCKMEK_09850	ButspINlla21_contig_14_region001	ButspINlla21	s__Butyrivibrio sp900116875	Yes
s__Lachnospira multipara_D15d_679	RiPP-like	iib	MFGIFH_07680,MFGIFH_07685,MFGIFH_07670	LacmulD15d_contig_9_region001	LacmulD15d	s__Lachnospira multipara	Yes
s__Ligilactobacillus ruminis_DSM20403_696	RiPP-like	iib	LHAIJF_07945,LHAIJF_07950	LacrumDSM20403_contig_26_region001	LacrumDSM20403	s__Ligilactobacillus ruminis	Yes
s__Pseudobutyrivibrio sp900112855_NOR37_892	RiPP-like	iib	ACJJKH_05300,ACJJKH_05305	PsespNOR37_contig_1_region002	PsespNOR37	s__Pseudobutyrivibrio sp900112855	Yes
s__Ruminococcus flavefaciens_R_SAb67_1021	RiPP-like	iib	APNHLP_17160,APNHLP_17165	RumflaSAb67_contig_22_region001	RumflaSAb67	s__Ruminococcus flavefaciens_R	Yes
s__Streptococcus equinus_B_JB1_1173	RiPP-like	iib	DDIDDG_02250,DDIDDG_02255	StrbovJB1_contig_1_region001	StrbovJB1	s__Streptococcus equinus_B	Yes
s__Streptococcus equinus_AR3_1182	RiPP-like	iib	EGPFLP_00955,EGPFLP_00960	StrequAR3_contig_1_region001	StrequAR3	s__Streptococcus equinus	Yes
s__Streptococcus equinus_H24_1193	RiPP-like	iib	IKMHFE_06975,IKMHFE_06980	StrequH24_contig_3_region001	StrequH24	s__Streptococcus equinus	Yes
s__Streptococcus equinus_MPR4_1205	RiPP-like	iib	OLMONE_04595,OLMONE_04600	StrequMPR4_contig_2_region001	StrequMPR4	s__Streptococcus equinus	Yes
s__Streptococcus equinus_D_Sb04_1215	RiPP-like	iib	ECDHJF_06270,ECDHJF_06275,ECDHJF_06280	StrequSb04_contig_3_region001	StrequSb04	s__Streptococcus equinus_D	Yes
s__Streptococcus equinus_B_Sb05_1218	RiPP-like	iib	NOCGMI_06625,NOCGMI_06630	StrequSb05_contig_1_region002	StrequSb05	s__Streptococcus equinus_B	Yes
s__Streptococcus infantarius_Sb10_1226	RiPP-like	iib	BKANDP_05990,BKANDP_05995,BKANDP_06000,BKANDP_06005	StrequSb10_contig_1_region003	StrequSb10	s__Streptococcus infantarius	Yes
s__Streptococcus infantarius_Sb13_1230	RiPP-like	iib	HDEPEA_06120,HDEPEA_06125	StrequSb13_contig_3_region001	StrequSb13	s__Streptococcus infantarius	Yes
s__Streptococcus infantarius_Sb18_1237	RiPP-like	iib	NDNJMB_02865,NDNJMB_02870	StrequSb18_contig_1_region001	StrequSb18	s__Streptococcus infantarius	Yes
s__Streptococcus infantarius_Sb18_1236	RiPP-like	iib	NDNJMB_09565,NDNJMB_09570	StrequSb18_contig_13_region001	StrequSb18	s__Streptococcus infantarius	Yes
s__Streptococcus infantarius_Sb20_1243	RiPP-like	iib	GINLMA_03675,GINLMA_03680	StrequSb20_contig_1_region002	StrequSb20	s__Streptococcus infantarius	Yes
s__Streptococcus gallolyticus_VTM1R29_1268	RiPP-like	iib	KALHLD_05605,KALHLD_05610	StrgalVTM1R29_contig_2_region001	StrgalVTM1R29	s__Streptococcus gallolyticus	Yes
s__Prevotella sp900110895_LC2012_830	RiPP-like	iib	LFIKFL_09475,LFIKFL_09470	PrespLC2012_contig_4_region002	PrespLC2012	s__Prevotella sp900110895	Yes
s__Bacillus_A wiedmannii_KPR7A_35	RiPP-like	iib	GKGCKK_27310, GKGCKK_27315	BaccerKPR7A_contig_27_region001	BaccerKPR7A	s__Bacillus_A wiedmannii	Yes
s__Enterococcus_A malodoratus_KPPR6_450	RiPP-like	iid	MOEAIF_22190	EntspKPPR6_contig_58_region001	EntspKPPR6	s__Enterococcus_A malodoratus	Yes
s__Streptococcus equinus_MPR2_1200	RiPP-like	iid	LHMNLA_09040	StrequMPR2_contig_18_region001	StrequMPR2	s__Streptococcus equinus	Yes
s__Streptococcus equinus_Sb09_1223	RiPP-like	iid	OKIKMH_08920	StrequSb09_contig_7_region001	StrequSb09	s__Streptococcus equinus	Yes
s__Streptococcus equinus_GA7_1250	RiPP-like	iid	MOADFP_00925	StrequpGA7_contig_1_region001	StrequpGA7	s__Streptococcus equinus	Yes
s__Dorea formicigenerans_AGR2135_422	RiPP-like	iid	EDAAEH_12635,EDAAEH_12620,EDAAEH_12610	DoreaspAGR2135_contig_22_region001	DoreaspAGR2135	s__Dorea formicigenerans	Yes
s__Actinomyces ruminicola_KPR7B_18	RiPP-like	lactococcin 972	EGGKLK_13470	ActrumKPR7B_contig_23_region001	ActrumKPR7B	s__Actinomyces ruminicola	Yes
s__Butyrivibrio sp000702265_NC2002_221	RiPP-like	lactococcin 972	KDBNDL_03480	ButspNC2002_contig_1_region002	ButspNC2002	s__Butyrivibrio sp000702265	Yes
s__Clostridium sp900116755_DSM8431_397	RiPP-like	lactococcin 972	CECIIA_15385	ClospDSM8431_contig_218_region001	ClospDSM8431	s__Clostridium sp900116755	Yes
s__Peptostreptococcus sp900112955_D1_761	RiPP-like	lactococcin 972	JJAFAM_07935	PepspD1_contig_10_region001	PepspD1	s__Peptostreptococcus sp900112955	Yes
s__Treponema_D bryantii_C_B25_1315	RiPP-like	RiPP-like	IBINHE_11300	TrebryB25_contig_7_region001	TrebryB25	s__Treponema_D bryantii_C	Yes
s__Lachnospira pectinoschiza_B_M83_689	RiPP-like	RiPP-like	GNMJEI_07040	LacpecM83_contig_3_region002	LacpecM83	s__Lachnospira pectinoschiza_B	Yes
s__Eubacterium_Q sp000702245_C6A11_542	RiPP-like	nif11	OJGBAA_04510	LacbacC6A11_contig_3_region001	LacbacC6A11	s__Eubacterium_Q sp000702245	Yes
s__Succiniclasticum ruminis_DSM9236_1310	RiPP-like	nif11	ENJIAN_06840	SucrumDSM9236_contig_8_region001	SucrumDSM9236	s__Succiniclasticum ruminis	Yes
s__Treponema_D bryantii_C_B25_1314	RiPP-like	RiPP-like	IBINHE_10675	TrebryB25_contig_6_region001	TrebryB25	s__Treponema_D bryantii_C	Yes
s__Bacillus_A wiedmannii_KPR7A_36	RiPP-like	sonorensin	GKGCKK_01365	BaccerKPR7A_contig_1_region003	BaccerKPR7A	s__Bacillus_A wiedmannii	Yes
s__Streptococcus equinus_SI_1207	RiPP-like	RiPP-like	NMKNOF_01005	StrequSI_contig_1_region001	StrequSI	s__Streptococcus equinus	Yes
s__Prevotella bryantii_KHPX14_798	RiPP-like	RiPP-like	OOHLBL_10675,OOHLBL_10680,OOHLBL_10685,OOHLBL_10690,OOHLBL_10695	PrebryKHPX14_contig_7_region002	PrebryKHPX14	s__Prevotella bryantii	Yes
s__Ruminococcus flavefaciens_H_XPD3002_1029	RiPP-like	GG-motif	PEJOKA_13410,PEJOKA_13415,PEJOKA_13420,PEJOKA_13425,PEJOKA_13430,PEJOKA_13435,PEJOKA_1344,PEJOKA_13445	RumflaXPD3002_contig_17_region001	RumflaXPD3002	s__Ruminococcus flavefaciens_H	Yes
s__Streptococcus equinus_MPR1_1197	RiPP-like	GG-motif	IOAAPN_09065	StrequMPR1_contig_20_region001	StrequMPR1	s__Streptococcus equinus	Yes
s__Streptococcus equinus_MPR1_1198	RiPP-like	GG-motif	IOAAPN_09075,IOAAPN_09080	StrequMPR1_contig_21_region001	StrequMPR1	s__Streptococcus equinus	Yes
s__Streptococcus equinus_MPR1_1199	RiPP-like	GG-motif	IOAAPN_09090	StrequMPR1_contig_22_region001	StrequMPR1	s__Streptococcus equinus	Yes
s__Streptococcus equinus_MPR2_1202	RiPP-like	GG-motif	LHMNLA_09080	StrequMPR2_contig_20_region001	StrequMPR2	s__Streptococcus equinus	Yes
s__Streptococcus equinus_MPR2_1203	RiPP-like	GG-motif	LHMNLA_09090,LHMNLA_09095	StrequMPR2_contig_21_region001	StrequMPR2	s__Streptococcus equinus	Yes
s__Enterococcus faecalis_VTM1R91_437	RiPP-like	RiPP-like	KMJJHJ_09275	EntfaeVTM1R91_contig_9_region001	EntfaeVTM1R91	s__Enterococcus faecalis	Yes
s__Enterococcus_A malodoratus_KPPR6_448	RiPP-like	iib	MOEAIF_22020,MOEAIF_22025	EntspKPPR6_contig_50_region001	EntspKPPR6	s__Enterococcus_A malodoratus	Yes
s__Lachnospira multipara_ATCC19207_674	RiPP-like	iib	ENIMMA_06515,ENIMMA_06510	LacmulATCC19207_contig_6_region001	LacmulATCC19207	s__Lachnospira multipara	Yes
s__Prevotella sp900110895_TC224_840	RiPP-like	GG-motif	HIAALN_07080,HIAALN_07105,HIAALN_07110	PrespTC224_contig_3_region001	PrespTC224	s__Prevotella sp900110895	Yes
s__Streptococcus equinus_B_Sb17_1233	RiPP-like	GG-motif	PFLIKC_06055	StrequSb17_contig_1_region002	StrequSb17	s__Streptococcus equinus_B	Yes
s__Streptococcus infantarius_Sb20_1244	RiPP-like	GG-motif	GINLMA_04435,GINLMA_04440,GINLMA_04445,GINLMA_04450	StrequSb20_contig_2_region001	StrequSb20	s__Streptococcus infantarius	Yes
s__Streptococcus equinus_Ye01_1246	RiPP-like	GG-motif	CEGAHB_09195	StrequYe01_contig_12_region001	StrequYe01	s__Streptococcus equinus	Yes
s__Streptococcus equinus_R5_1256	RiPP-like	GG-motif	OFIEBM_06425	StrequpR5_contig_3_region001	StrequpR5	s__Streptococcus equinus	Yes
s__Streptococcus gallolyticus_LMG15572_1261	RiPP-like	GG-motif	JHGBMJ_09340,JHGBMJ_09345,JHGBMJ_09350,JHGBMJ_09365,JHGBMJ_09385	StrgalLMG15572_contig_6_region001	StrgalLMG15572	s__Streptococcus gallolyticus	Yes
s__Streptococcus gallolyticus_VTM2R47_1271	RiPP-like	iia	GILPNI_10090	StrgalVTM2R47_contig_19_region001	StrgalVTM2R47	s__Streptococcus gallolyticus	Yes
s__Streptococcus gallolyticus_VTM3R24_1278	RiPP-like	RiPP-like	CKDMDP_06560	StrgalVTM3R24_contig_3_region001	StrgalVTM3R24	s__Streptococcus gallolyticus	Yes
s__Streptococcus gallolyticus_VTM3R42_1282	RiPP-like	RiPP-like	MGNHCK_06560	StrgalVTM3R42_contig_3_region001	StrgalVTM3R42	s__Streptococcus gallolyticus	Yes
s__Streptococcus henryi_A4_1287	RiPP-like	RiPP-like	JIALDP_01710	StrhenA4_contig_3_region002	StrhenA4	s__Streptococcus henryi	Yes
s__Streptococcus equinus_B_NA_1289	RiPP-like	RiPP-like	KCLKHH_07005,KCLKHH_07010	Strsp45_contig_3_region001	Strsp45	s__Streptococcus equinus_B	Yes
s__Streptococcus sp900104285_NLAEzlC503_1294	RiPP-like	RiPP-like	LJCFBI_08120,LJCFBI_08125,LJCFBI_08135	StrspNLAEzlC503_contig_5_region001	StrspNLAEzlC503	s__Streptococcus sp900104285	Yes
s__Desulfovibrio desulfuricans_A_DSM7057_417	RiPP-like	RiPP-like	GHKNPN_09635	DesdesDSM7057_contig_36_region001	DesdesDSM7057	s__Desulfovibrio desulfuricans_A	Yes
s__Clostridium_AI polysaccharolyticum_DSM1801_383	RiPP-like	RiPP-like	EAGELN_02650	ClopolDSM1801_contig_3_region002	ClopolDSM1801	s__Clostridium_AI polysaccharolyticum	Yes
s__Streptococcus equinus_AR3_1183	RaS-RiPP	nif11	EGPFLP_01605	StrequAR3_contig_1_region002	StrequAR3	s__Streptococcus equinus	Yes
s__Streptococcus equinus_SI_1208	RaS-RiPP	nif11	NMKNOF_01640	StrequSI_contig_1_region002	StrequSI	s__Streptococcus equinus	Yes
s__Acetitomaculum ruminis_DSM5522_3	ranthipeptide	ranthipeptide	AHEKGM_01915	AcerumDSM5522_contig_2_region001	AcerumDSM5522	s__Acetitomaculum ruminis	Yes
s__Acidaminococcus fermentans_WCC6_5	ranthipeptide	ranthipeptide	EHBOOJ_10355	AciferWCC6_contig_28_region001	AciferWCC6	s__Acidaminococcus fermentans	Yes
s__Acidaminococcus fermentans_GA4_6	ranthipeptide	ranthipeptide	BJNIND_06705	AciferpGA4_contig_16_region001	AciferpGA4	s__Acidaminococcus fermentans	Yes
s__Allisonella histaminiformans_DSM15230_19	ranthipeptide	ranthipeptide	HFCKPF_03530	AllhisDSM15230_contig_5_region001	AllhisDSM15230	s__Allisonella histaminiformans	Yes
s__Anaerovibrio lipolyticus_A_LB2005_20	ranthipeptide	ranthipeptide	KPJOMO_10945	AnalipLB2005_contig_12_region001	AnalipLB2005	s__Anaerovibrio lipolyticus_A	Yes
s__Anaerovibrio sp000622005_RM50_22	ranthipeptide	ranthipeptide	AAFDMH_11190	AnaspRM50_contig_13_region001	AnaspRM50	s__Anaerovibrio sp000622005	Yes
s__Blautia_A massiliensis_SF50_91	ranthipeptide	ranthipeptide	IEDBEK_01525	BlautiaspSF50_contig_2_region002	BlautiaspSF50	s__Blautia_A massiliensis	Yes
s__Blautia_A wexlerae_AGR2146_98	ranthipeptide	ranthipeptide	NGJOFP_05240	BlawexAGR2146_contig_14_region001	BlawexAGR2146	s__Blautia_A wexlerae	Yes
s__Butyrivibrio fibrisolvens_C_AB2020_101	ranthipeptide	ranthipeptide	HMHFPH_19105	ButfibAB2020_contig_118_region001	ButfibAB2020	s__Butyrivibrio fibrisolvens_C	Yes
s__Butyrivibrio fibrisolvens_C_AR40_104	ranthipeptide	ranthipeptide	PHFKJA_11255	ButfibAR40_contig_15_region001	ButfibAR40	s__Butyrivibrio fibrisolvens_C	Yes
s__Butyrivibrio fibrisolvens_C_FE2007_110	ranthipeptide	ranthipeptide	GOKEFM_10825	ButfibFE2007_contig_15_region001	ButfibFE2007	s__Butyrivibrio fibrisolvens_C	Yes
s__Butyrivibrio fibrisolvens_C_MD2001_112	ranthipeptide	ranthipeptide	GMAAKK_02795	ButfibMD2001_contig_2_region001	ButfibMD2001	s__Butyrivibrio fibrisolvens_C	Yes
s__Butyrivibrio fibrisolvens_C_ND3005_114	ranthipeptide	ranthipeptide	DAHLKM_14665	ButfibND3005_contig_61_region001	ButfibND3005	s__Butyrivibrio fibrisolvens_C	Yes
s__Butyrivibrio fibrisolvens_C_WTE3004_115	ranthipeptide	ranthipeptide	DBKPDL_12720	ButfibWTE3004_contig_18_region001	ButfibWTE3004	s__Butyrivibrio fibrisolvens_C	Yes
s__Butyrivibrio fibrisolvens_C_YRB2005_120	ranthipeptide	ranthipeptide	KFKKIB_03320	ButfibYRB2005_contig_2_region001	ButfibYRB2005	s__Butyrivibrio fibrisolvens_C	Yes
s__Butyrivibrio hungatei_A_NK4A153_123	ranthipeptide	ranthipeptide	MCELEA_07125	ButhunNK4A153_contig_5_region002	ButhunNK4A153	s__Butyrivibrio hungatei_A	Yes
s__Butyrivibrio hungatei_B_XBD2006_126	ranthipeptide	ranthipeptide	MOMOOA_10985	ButhunXBD2006_contig_11_region001	ButhunXBD2006	s__Butyrivibrio hungatei_B	Yes
s__Butyrivibrio proteoclasticus_FD2007_128	ranthipeptide	ranthipeptide	JPFHKD_11860	ButproFD2007_contig_16_region001	ButproFD2007	s__Butyrivibrio proteoclasticus	Yes
s__Butyrivibrio proteoclasticus_B_P18_136	ranthipeptide	ranthipeptide	NCJKNG_03695	ButproP18_contig_4_region001	ButproP18	s__Butyrivibrio proteoclasticus_B	Yes
s__Butyrivibrio proteoclasticus_A_P6B7_138	ranthipeptide	ranthipeptide	CKMOEO_11140	ButproP6B7_contig_12_region001	ButproP6B7	s__Butyrivibrio proteoclasticus_A	Yes
s__Butyrivibrio sp000424145_AC2005_139	ranthipeptide	ranthipeptide	OODMEK_03765	ButspAC2005_contig_2_region001	ButspAC2005	s__Butyrivibrio sp000424145	Yes
s__Butyrivibrio sp900104155_AD3002_142	ranthipeptide	ranthipeptide	ILCPHG_14540	ButspAD3002_contig_23_region001	ButspAD3002	s__Butyrivibrio sp900104155	Yes
s__Butyrivibrio hungatei_A_AE2005_146	ranthipeptide	ranthipeptide	MPDLCP_12380	ButspAE2005_contig_13_region001	ButspAE2005	s__Butyrivibrio hungatei_A	Yes
s__Butyrivibrio sp000420825_AE2015_152	ranthipeptide	ranthipeptide	PJEFHC_03945	ButspAE2015_contig_4_region001	ButspAE2015	s__Butyrivibrio sp000420825	Yes
no result_AE2032_154	ranthipeptide	ranthipeptide	PDFPME_01525	ButspAE2032_contig_2_region001	ButspAE2032	no result	Yes
s__Butyrivibrio hungatei_A_AE3003_156	ranthipeptide	ranthipeptide	PIINEP_07970	ButspAE3003_contig_1_region002	ButspAE3003	s__Butyrivibrio hungatei_A	Yes
s__Butyrivibrio sp000424285_AE3006_163	ranthipeptide	ranthipeptide	DKCAFB_03875	ButspAE3006_contig_3_region001	ButspAE3006	s__Butyrivibrio sp000424285	Yes
s__Butyrivibrio sp000420845_AE3009_165	ranthipeptide	ranthipeptide	DLHIHL_11800	ButspAE3009_contig_22_region001	ButspAE3009	s__Butyrivibrio sp000420845	Yes
s__Butyrivibrio sp000423945_FC2001_170	ranthipeptide	ranthipeptide	GLGEAB_12795	ButspFC2001_contig_8_region001	ButspFC2001	s__Butyrivibrio sp000423945	Yes
s__Butyrivibrio sp000421405_FCS006_171	ranthipeptide	ranthipeptide	GLPEDO_11175	ButspFCS006_contig_4_region001	ButspFCS006	s__Butyrivibrio sp000421405	Yes
s__Butyrivibrio sp000526935_FCS014_174	ranthipeptide	ranthipeptide	LFIBHA_15095	ButspFCS014_contig_19_region001	ButspFCS014	s__Butyrivibrio sp000526935	Yes
s__Butyrivibrio sp900102515_INlla14_180	ranthipeptide	ranthipeptide	ACIEAI_05000	ButspINlla14_contig_5_region001	ButspINlla14	s__Butyrivibrio sp900102515	Yes
s__Butyrivibrio sp900104155_INlla16_183	ranthipeptide	ranthipeptide	PAFAGI_05985	ButspINlla16_contig_8_region002	ButspINlla16	s__Butyrivibrio sp900104155	Yes
s__Butyrivibrio sp900103635_INlla18_184	ranthipeptide	ranthipeptide	ALIDKN_09855	ButspINlla18_contig_10_region001	ButspINlla18	s__Butyrivibrio sp900103635	Yes
s__Butyrivibrio sp900116875_INlla21_185	ranthipeptide	ranthipeptide	CCKMEK_00185	ButspINlla21_contig_1_region001	ButspINlla21	s__Butyrivibrio sp900116875	Yes
s__Butyrivibrio sp000424385_LC3010_199	ranthipeptide	ranthipeptide	KINOJD_07810	ButspLC3010_contig_8_region001	ButspLC3010	s__Butyrivibrio sp000424385	Yes
s__Butyrivibrio sp900116865_M55_201	ranthipeptide	ranthipeptide	GKJOHO_03500	ButspM55_contig_2_region001	ButspM55	s__Butyrivibrio sp900116865	Yes
s__Butyrivibrio sp000424285_MB2005_207	ranthipeptide	ranthipeptide	GCDEGP_02035	ButspMB2005_contig_2_region001	ButspMB2005	s__Butyrivibrio sp000424285	Yes
s__Butyrivibrio sp000424585_MC2013_209	ranthipeptide	ranthipeptide	GELNFH_10115	ButspMC2013_contig_11_region001	ButspMC2013	s__Butyrivibrio sp000424585	Yes
s__Butyrivibrio sp000621605_MC2021_217	ranthipeptide	ranthipeptide	POBEHB_06375	ButspMC2021_contig_2_region001	ButspMC2021	s__Butyrivibrio sp000621605	Yes
s__Butyrivibrio sp000702265_NC2002_220	ranthipeptide	ranthipeptide	KDBNDL_02295	ButspNC2002_contig_1_region001	ButspNC2002	s__Butyrivibrio sp000702265	Yes
s__Butyrivibrio sp000421405_NC2007_222	ranthipeptide	ranthipeptide	KPCKOP_07800	ButspNC2007_contig_8_region001	ButspNC2007	s__Butyrivibrio sp000421405	Yes
s__Butyrivibrio sp000424545_NC3005_227	ranthipeptide	ranthipeptide	CKFMIE_10160	ButspNC3005_contig_21_region001	ButspNC3005	s__Butyrivibrio sp000424545	Yes
s__Butyrivibrio sp900104155_OB235_232	ranthipeptide	ranthipeptide	DCMDNB_07465	ButspOB235_contig_7_region001	ButspOB235	s__Butyrivibrio sp900104155	Yes
s__Butyrivibrio sp900108105_Su6_238	ranthipeptide	ranthipeptide	AKPHMP_08665	ButspSu6_contig_6_region001	ButspSu6	s__Butyrivibrio sp900108105	Yes
s__Butyrivibrio fibrisolvens_C_TB_241	ranthipeptide	ranthipeptide	IDKLLN_15565	ButspTB_contig_25_region001	ButspTB	s__Butyrivibrio fibrisolvens_C	Yes
s__Butyrivibrio sp000421405_VCB2001_245	ranthipeptide	ranthipeptide	CCDOAK_09140	ButspVCB2001_contig_7_region001	ButspVCB2001	s__Butyrivibrio sp000421405	Yes
s__Butyrivibrio sp000420945_VCB2006_246	ranthipeptide	ranthipeptide	DDAOFM_00330	ButspVCB2006_contig_1_region001	ButspVCB2006	s__Butyrivibrio sp000420945	Yes
s__Butyrivibrio sp000423925_VCD2006_254	ranthipeptide	ranthipeptide	GBJPGG_04630	ButspVCD2006_contig_4_region002	ButspVCD2006	s__Butyrivibrio sp000423925	Yes
s__Butyrivibrio sp900104155_WCD2001_259	ranthipeptide	ranthipeptide	BDLJCC_07875	ButspWCD2001_contig_4_region002	ButspWCD2001	s__Butyrivibrio sp900104155	Yes
s__Butyrivibrio sp000424265_WCD3002_260	ranthipeptide	ranthipeptide	GIANIC_05915	ButspWCD3002_contig_3_region001	ButspWCD3002	s__Butyrivibrio sp000424265	Yes
s__Butyrivibrio sp000424385_WCE2006_262	ranthipeptide	ranthipeptide	AJIIAP_03310	ButspWCE2006_contig_3_region001	ButspWCE2006	s__Butyrivibrio sp000424385	Yes
s__Butyrivibrio sp900102515_XBB1001_265	ranthipeptide	ranthipeptide	ALNFCD_12650	ButspXBB1001_contig_12_region001	ButspXBB1001	s__Butyrivibrio sp900102515	Yes
s__Butyrivibrio sp000423945_XPD2002_268	ranthipeptide	ranthipeptide	LBGLEE_18180	ButspXPD2002_contig_25_region001	ButspXPD2002	s__Butyrivibrio sp000423945	Yes
s__Butyrivibrio sp000420865_XPD2006_269	ranthipeptide	ranthipeptide	MOBKGA_02630	ButspXPD2006_contig_2_region001	ButspXPD2006	s__Butyrivibrio sp000420865	Yes
s__Butyrivibrio sp900112195_YAB3001_274	ranthipeptide	ranthipeptide	EBIAIK_02900	ButspYAB3001_contig_1_region001	ButspYAB3001	s__Butyrivibrio sp900112195	Yes
s__Hungatella aerotolerans_DSM5434_287	ranthipeptide	ranthipeptide	KDLBIP_16855	CloaerDSM5434_contig_14_region001	CloaerDSM5434	s__Hungatella aerotolerans	Yes
s__Clostridium_L algidicarnis_B3_295	ranthipeptide	ranthipeptide	NBBJMH_13580	CloalgB3_contig_1_region003	CloalgB3	s__Clostridium_L algidicarnis	Yes
s__Clostridium_R aminophilum_F_297	ranthipeptide	ranthipeptide	OJCIGF_09420	CloamiF_contig_11_region001	CloamiF	s__Clostridium_R aminophilum	Yes
s__Clostridium_R aminophilum_A_KH1P1_300	ranthipeptide	ranthipeptide	HMLDEJ_10805	CloamiKH1P1_contig_46_region001	CloamiKH1P1	s__Clostridium_R aminophilum_A	Yes
s__NK3B98 sp000421005_NK3B98_303	ranthipeptide	ranthipeptide	BBDFKA_01175	ClobacNK3B98_contig_2_region001	ClobacNK3B98	s__NK3B98 sp000421005	Yes
s__GCA-900199385 sp900199385_R7_310	ranthipeptide	ranthipeptide	BBEHJI_08250	ClobacR7_contig_4_region001	ClobacR7	s__GCA-900199385 sp900199385	Yes
s__GCA-900199385 sp900176495_WTE2008_320	ranthipeptide	ranthipeptide	OMBKGG_14565	ClobacWTE2008_contig_9_region001	ClobacWTE2008	s__GCA-900199385 sp900176495	Yes
s__Clostridium beijerinckii_A_HUN142_322	ranthipeptide	ranthipeptide	NLCFLM_01755	ClobeiHUN142_contig_1_region002	ClobeiHUN142	s__Clostridium beijerinckii_A	Yes
s__Enterocloster clostridioformis_A_AGR2157_345	ranthipeptide	ranthipeptide	GACLNI_01630	ClocloAGR2157_contig_2_region001	ClocloAGR2157	s__Enterocloster clostridioformis_A	Yes
s__Enterocloster clostridioformis_ATCC25537_349	ranthipeptide	ranthipeptide	PBOAJP_02770	ClocloATCC25537_contig_3_region001	ClocloATCC25537	s__Enterocloster clostridioformis	Yes
s__Clostridium_G cochlearium_NLAEzlC224_352	ranthipeptide	ranthipeptide	MLHEJD_06270	ClococNLAEzlC224_contig_8_region001	ClococNLAEzlC224	s__Clostridium_G cochlearium	Yes
s__Terrisporobacter glycolicus_A_KPPR9_356	ranthipeptide	ranthipeptide	KGDHKH_16055	CloglycoKPPR9_contig_3_region002	CloglycoKPPR9	s__Terrisporobacter glycolicus_A	Yes
s__Clostridium_AO lundense_DSM17049_360	ranthipeptide	ranthipeptide	DENMDO_18390	ClolunDSM17049_contig_17_region001	ClolunDSM17049	s__Clostridium_AO lundense	Yes
s__Clostridioides mangenotii_B_LM2_363	ranthipeptide	ranthipeptide	NABNIK_03620	ClomanLM2_contig_1_region002	ClomanLM2	s__Clostridioides mangenotii_B	Yes
s__Clostridium paraputrificum_AGR2156_370	ranthipeptide	ranthipeptide	GDLNCD_03615	CloparAGR2156_contig_2_region001	CloparAGR2156	s__Clostridium paraputrificum	Yes
s__Clostridium sp900116755_DSM8431_394	ranthipeptide	ranthipeptide	CECIIA_13070	ClospDSM8431_contig_144_region001	ClospDSM8431	s__Clostridium sp900116755	Yes
s__Dorea formicigenerans_AGR2135_424	ranthipeptide	ranthipeptide	EDAAEH_07265	DoreaspAGR2135_contig_9_region001	DoreaspAGR2135	s__Dorea formicigenerans	Yes
s__Dorea longicatena_B_AGR2136_426	ranthipeptide	ranthipeptide	EMHFMI_07805	DorlonAGR2136_contig_18_region001	DorlonAGR2136	s__Dorea longicatena_B	Yes
s__Eubacterium callanderi_NLAEzlG225_464	ranthipeptide	ranthipeptide	MDCENI_11520	EubcalNLAEzlG225_contig_5_region001	EubcalNLAEzlG225	s__Eubacterium callanderi	Yes
s__Eubacterium_H cellulosolvens_A_LD2006_472	ranthipeptide	ranthipeptide	PPECAL_02375	EubcelLD2006_contig_2_region001	EubcelLD2006	s__Eubacterium_H cellulosolvens_A	Yes
s__Eubacterium_C oxidoreducens_DSM3217_476	ranthipeptide	ranthipeptide	JMABJL_09875	EuboxiDSM3217_contig_11_region001	EuboxiDSM3217	s__Eubacterium_C oxidoreducens	Yes
s__Eubacterium_T pyruvativorans_KHPC4_480	ranthipeptide	ranthipeptide	BKADCD_02115	EubpyrKHPC4_contig_3_region001	EubpyrKHPC4	s__Eubacterium_T pyruvativorans	Yes
s__Eubacterium_T pyruvativorans_NA_483	ranthipeptide	ranthipeptide	PJDDMP_03500	Eubpyri6_contig_6_region001	Eubpyri6	s__Eubacterium_T pyruvativorans	Yes
s__Eubacterium_T pyruvativorans_KHGC13_484	ranthipeptide	ranthipeptide	ELNCCJ_02765	EubpyruKHGC13_contig_3_region001	EubpyruKHGC13	s__Eubacterium_T pyruvativorans	Yes
s__Eubacterium_Q ruminantium_NA_488	ranthipeptide	ranthipeptide	DBFIBH_01955	Eubrum2388_contig_2_region001	Eubrum2388	s__Eubacterium_Q ruminantium	Yes
s__Eubacterium_Q ruminantium_A_FB3002_492	ranthipeptide	ranthipeptide	GGNCCN_07575	EubrumFB3002_contig_5_region001	EubrumFB3002	s__Eubacterium_Q ruminantium_A	Yes
s__Eubacterium_Q ruminantium_HUN269_496	ranthipeptide	ranthipeptide	GEBGMI_01945	EubrumHUN269_contig_2_region001	EubrumHUN269	s__Eubacterium_Q ruminantium	Yes
s__Eubacterium_A sp000688015_AB3007_499	ranthipeptide	ranthipeptide	CLLGJB_05820	EubspAB3007_contig_1_region002	EubspAB3007	s__Eubacterium_A sp000688015	Yes
s__FD2005 sp000702525_A10_509	ranthipeptide	ranthipeptide	KNEIEO_10115	LacbacA10_contig_6_region001	LacbacA10	s__FD2005 sp000702525	Yes
s__NK4A136 sp000621425_AB2028_511	ranthipeptide	ranthipeptide	GAODEH_00285	LacbacAB2028_contig_1_region001	LacbacAB2028	s__NK4A136 sp000621425	Yes
s__FD2005 sp000702525_AC2012_517	ranthipeptide	ranthipeptide	DMCONP_00310	LacbacAC2012_contig_1_region001	LacbacAC2012	s__FD2005 sp000702525	Yes
s__Agathobacter ruminis_AC2014_520	ranthipeptide	ranthipeptide	AHINKG_01415	LacbacAC2014_contig_1_region001	LacbacAC2014	s__Agathobacter ruminis	Yes
s__AC2028 sp000702685_AC2028_521	ranthipeptide	ranthipeptide	CPIMEM_10580	LacbacAC2028_contig_6_region001	LacbacAC2028	s__AC2028 sp000702685	Yes
s__Eubacterium_Q sp000703065_AC2029_524	ranthipeptide	ranthipeptide	PEKODD_03790	LacbacAC2029_contig_1_region003	LacbacAC2029	s__Eubacterium_Q sp000703065	Yes
s__Eubacterium_Q sp000687975_AC2031_531	ranthipeptide	ranthipeptide	JELIJM_06405	LacbacAC2031_contig_1_region002	LacbacAC2031	s__Eubacterium_Q sp000687975	Yes
s__NK4A144 sp000621405_AC3007_533	ranthipeptide	ranthipeptide	IJPNAI_12765	LacbacAC3007_contig_29_region001	LacbacAC3007	s__NK4A144 sp000621405	Yes
s__NK4A144 sp000622025_AD3010_539	ranthipeptide	ranthipeptide	IANMOF_06290	LacbacAD3010_contig_4_region001	LacbacAD3010	s__NK4A144 sp000622025	Yes
s__Weimerbacter sp900100095_C10_540	ranthipeptide	ranthipeptide	BBHJFL_11075	LacbacC10_contig_23_region001	LacbacC10	s__Weimerbacter sp900100095	Yes
s__Eubacterium_Q sp000702245_C6A11_543	ranthipeptide	ranthipeptide	OJGBAA_09275	LacbacC6A11_contig_8_region001	LacbacC6A11	s__Eubacterium_Q sp000702245	Yes
s__Lachnobacterium sp900113385_C7_546	ranthipeptide	ranthipeptide	NNIJIM_09200	LacbacC7_contig_31_region001	LacbacC7	s__Lachnobacterium sp900113385	Yes
s__Eubacterium_H sp000702845_FE2018_551	ranthipeptide	ranthipeptide	OKOOLL_09770	LacbacFE2018_contig_29_region001	LacbacFE2018	s__Eubacterium_H sp000702845	Yes
s__NK4A144 sp900168235_KH1P17_557	ranthipeptide	ranthipeptide	EFAKBE_01245	LacbacKH1P17_contig_1_region001	LacbacKH1P17	s__NK4A144 sp900168235	Yes
s__NK4A144 sp900114405_KH1T2_559	ranthipeptide	ranthipeptide	NNFCLM_01850	LacbacKH1T2_contig_1_region001	LacbacKH1T2	s__NK4A144 sp900114405	Yes
s__Weimerbacter sp900100095_KHCPX20_564	ranthipeptide	ranthipeptide	LPPNMO_09360	LacbacKHCPX20_contig_13_region001	LacbacKHCPX20	s__Weimerbacter sp900100095	Yes
s__Eubacterium_Q sp900199595_LC2019_567	ranthipeptide	ranthipeptide	HACDEI_10640	LacbacLC2019_contig_18_region001	LacbacLC2019	s__Eubacterium_Q sp900199595	Yes
s__NK4A144 sp000746015_MA2020_575	ranthipeptide	ranthipeptide	GMEKKH_05850	LacbacMA2020_contig_6_region001	LacbacMA2020	s__NK4A144 sp000746015	Yes
s__NK4A144 sp000701625_MC2017_578	ranthipeptide	ranthipeptide	BDEDJD_05800	LacbacMC2017_contig_5_region001	LacbacMC2017	s__NK4A144 sp000701625	Yes
s__FD2005 sp000702525_MD2004_581	ranthipeptide	ranthipeptide	CLFKGN_09505	LacbacMD2004_contig_5_region001	LacbacMD2004	s__FD2005 sp000702525	Yes
s__NC2004 sp000621905_NC2004_587	ranthipeptide	ranthipeptide	FJFNPG_07290	LacbacNC2004_contig_6_region001	LacbacNC2004	s__NC2004 sp000621905	Yes
s__NK4A136 sp000687675_NC2008_588	ranthipeptide	ranthipeptide	IAOPNG_02810	LacbacNC2008_contig_2_region001	LacbacNC2008	s__NK4A136 sp000687675	Yes
s__NK4A144 sp900114405_ND2006_591	ranthipeptide	ranthipeptide	NFMEEP_08835	LacbacND2006_contig_12_region001	LacbacND2006	s__NK4A144 sp900114405	Yes
s__Eubacterium_Q sp900110635_NE2001_593	ranthipeptide	ranthipeptide	IEOBBH_11230	LacbacNE2001_contig_17_region001	LacbacNE2001	s__Eubacterium_Q sp900110635	Yes
s__CAG-791 sp900107575_NK3A20_597	ranthipeptide	ranthipeptide	CLGCKJ_08145	LacbacNK3A20_contig_17_region001	LacbacNK3A20	s__CAG-791 sp900107575	Yes
s__NK4A136 sp000687675_NK4A136_598	ranthipeptide	ranthipeptide	DGOMFC_00945	LacbacNK4A136_contig_1_region001	LacbacNK4A136	s__NK4A136 sp000687675	Yes
s__NK4A144 sp000424365_NK4A144_602	ranthipeptide	ranthipeptide	DOLJMH_16495	LacbacNK4A144_contig_34_region001	LacbacNK4A144	s__NK4A144 sp000424365	Yes
s__NK4A136 sp000421045_NK4A179_603	ranthipeptide	ranthipeptide	GJEFHL_03140	LacbacNK4A179_contig_4_region001	LacbacNK4A179	s__NK4A136 sp000421045	Yes
s__Eisenbergiella tayi_NLAEzlG231_607	ranthipeptide	ranthipeptide	HGNADM_10820	LacbacNLAEzlG231_contig_3_region001	LacbacNLAEzlG231	s__Eisenbergiella tayi	Yes
s__AC2028 sp000702085_P6A3_613	ranthipeptide	ranthipeptide	GIEDIL_10590	LacbacP6A3_contig_4_region001	LacbacP6A3	s__AC2028 sp000702085	Yes
s__Eubacterium_F sp000687695_P6B14_614	ranthipeptide	ranthipeptide	EPFBPK_00430	LacbacP6B14_contig_1_region001	LacbacP6B14	s__Eubacterium_F sp000687695	Yes
s__CAG-603 sp900110975_RM5_616	ranthipeptide	ranthipeptide	ENFPNG_00815	LacbacRM5_contig_1_region001	LacbacRM5	s__CAG-603 sp900110975	Yes
s__V9D3004 sp000621985_V9D3004_618	ranthipeptide	ranthipeptide	NKFNDM_00810	LacbacV9D3004_contig_1_region001	LacbacV9D3004	s__V9D3004 sp000621985	Yes
s__XBB1006 sp900115795_XBB1006_622	ranthipeptide	ranthipeptide	CEHPDN_08415	LacbacXBB1006_contig_8_region001	LacbacXBB1006	s__XBB1006 sp900115795	Yes
s__XBB2008 sp900102235_XBB2008_623	ranthipeptide	ranthipeptide	CKEKPD_00045	LacbacXBB2008_contig_1_region001	LacbacXBB2008	s__XBB2008 sp900102235	Yes
s__XBD2001 sp900116395_XBD2001_624	ranthipeptide	ranthipeptide	DLCBGC_00430	LacbacXBD2001_contig_1_region001	LacbacXBD2001	s__XBD2001 sp900116395	Yes
s__NK4A136 sp900102065_XPB1003_626	ranthipeptide	ranthipeptide	EENFGH_06195	LacbacXPB1003_contig_4_region001	LacbacXPB1003	s__NK4A136 sp900102065	Yes
s__Eubacterium_Q sp000687655_YSB2008_628	ranthipeptide	ranthipeptide	CMFFKC_10970	LacbacYSB2008_contig_17_region001	LacbacYSB2008	s__Eubacterium_Q sp000687655	Yes
s__Lachnobacterium bovis_A_AE2004_636	ranthipeptide	ranthipeptide	CDPAON_06950	LacbovAE2004_contig_13_region001	LacbovAE2004	s__Lachnobacterium bovis_A	Yes
s__Lachnobacterium bovis_A_C6A12_638	ranthipeptide	ranthipeptide	NPEPEM_00020	LacbovC6A12_contig_1_region001	LacbovC6A12	s__Lachnobacterium bovis_A	Yes
s__Lachnobacterium bovis_DSM14045_645	ranthipeptide	ranthipeptide	EBIEFA_10710	LacbovDSM14045_contig_26_region001	LacbovDSM14045	s__Lachnobacterium bovis	Yes
s__Lachnobacterium bovis_A_NK4B19_649	ranthipeptide	ranthipeptide	GAPOLK_07035	LacbovNK4B19_contig_22_region001	LacbovNK4B19	s__Lachnobacterium bovis_A	Yes
s__Lachnobacterium bovis_A_S1b_653	ranthipeptide	ranthipeptide	POHBGK_09370	LacbovS1b_contig_19_region001	LacbovS1b	s__Lachnobacterium bovis_A	Yes
s__Enterocloster citroniae_NLAEzlG70_656	ranthipeptide	ranthipeptide	PPCCFB_24060	LaccitNLAEzlG70_contig_12_region001	LaccitNLAEzlG70	s__Enterocloster citroniae	Yes
s__Enterocloster clostridioformis_NLAEzlC196_658	ranthipeptide	ranthipeptide	AJBDJA_02105	LaccloNLAEzlC196_contig_2_region001	LaccloNLAEzlC196	s__Enterocloster clostridioformis	Yes
s__Enterocloster clostridioformis_NLAEzlG208_660	ranthipeptide	ranthipeptide	ABFBHE_02450	LaccloNLAEzlG208_contig_3_region001	LaccloNLAEzlG208	s__Enterocloster clostridioformis	Yes
s__Muricomes contorta_NLAEzlC134_665	ranthipeptide	ranthipeptide	DPDKIB_05580	LacconNLAEzlC134_contig_2_region002	LacconNLAEzlC134	s__Muricomes contorta	Yes
s__Enterocloster lavalensis_NLAEzlG277_672	ranthipeptide	ranthipeptide	CKENJD_16440	LaclavNLAEzlG277_contig_18_region001	LaclavNLAEzlG277	s__Enterocloster lavalensis	Yes
s__Lachnospira multipara_ATCC19207_673	ranthipeptide	ranthipeptide	ENIMMA_06350	LacmulATCC19207_contig_5_region001	LacmulATCC19207	s__Lachnospira multipara	Yes
s__Lachnospira multipara_D15d_678	ranthipeptide	ranthipeptide	MFGIFH_12750	LacmulD15d_contig_29_region001	LacmulD15d	s__Lachnospira multipara	Yes
s__Lachnospira multipara_A_LB2003_680	ranthipeptide	ranthipeptide	OHAPKC_02360	LacmulLB2003_contig_1_region001	LacmulLB2003	s__Lachnospira multipara_A	Yes
s__Lachnospira multipara_A_MC2003_682	ranthipeptide	ranthipeptide	IFJFEG_09305	LacmulMC2003_contig_11_region001	LacmulMC2003	s__Lachnospira multipara_A	Yes
s__Muricomes orotica_NLAEzlC242_685	ranthipeptide	ranthipeptide	LCIMGM_24025	LacoroNLAEzlC242_contig_20_region001	LacoroNLAEzlC242	s__Muricomes orotica	Yes
s__Lachnospira pectinoschiza_B_M83_690	ranthipeptide	ranthipeptide	GNMJEI_08575	LacpecM83_contig_5_region001	LacpecM83	s__Lachnospira pectinoschiza_B	Yes
s__Megasphaera elsdenii_J1_698	ranthipeptide	ranthipeptide	DPGIHA_02715	MegelsJ1_contig_3_region001	MegelsJ1	s__Megasphaera elsdenii	Yes
s__Megasphaera elsdenii_T81_699	ranthipeptide	ranthipeptide	DDALKO_05155	MegelsT81_contig_7_region001	MegelsT81	s__Megasphaera elsdenii	Yes
s__Megasphaera elsdenii_YE34_700	ranthipeptide	ranthipeptide	HONMCI_07320	MegelsYE34_contig_6_region001	MegelsYE34	s__Megasphaera elsdenii	Yes
s__Megamonas funiformis_Calf982_701	ranthipeptide	ranthipeptide	MJBLBC_08505	MegspCalf982_contig_26_region001	MegspCalf982	s__Megamonas funiformis	Yes
s__Mitsuokella jalaludinii_DSM13811_725	ranthipeptide	ranthipeptide	LGBPGE_04265	MitjalDSM13811_contig_4_region001	MitjalDSM13811	s__Mitsuokella jalaludinii	Yes
s__Oribacterium sp900107835_FC2011_731	ranthipeptide	ranthipeptide	JIDGJJ_06450	OrispFC2011_contig_6_region001	OrispFC2011	s__Oribacterium sp900107835	Yes
s__Oribacterium sp900107835_KHPX15_733	ranthipeptide	ranthipeptide	JEFABC_00650	OrispKHPX15_contig_1_region001	OrispKHPX15	s__Oribacterium sp900107835	Yes
s__Oribacterium sp000424445_NK2B42_740	ranthipeptide	ranthipeptide	NIPFKF_08940	OrispNK2B42_contig_16_region001	OrispNK2B42	s__Oribacterium sp000424445	Yes
s__Oribacterium sp000702885_P6A1_746	ranthipeptide	ranthipeptide	EBDDCO_08110	OrispP6A1_contig_9_region001	OrispP6A1	s__Oribacterium sp000702885	Yes
s__Oribacterium sp900113415_WCC10_748	ranthipeptide	ranthipeptide	BGIBKK_06745	OrispWCC10_contig_7_region001	OrispWCC10	s__Oribacterium sp900113415	Yes
s__Peptostreptococcus anaerobius_C_749	ranthipeptide	ranthipeptide	FJKBIF_06185	PepanaC_contig_18_region001	PepanaC	s__Peptostreptococcus anaerobius	Yes
s__Romboutsia sp000686145_VA2_754	ranthipeptide	ranthipeptide	IELKKH_04580	PepbacVA2_contig_5_region001	PepbacVA2	s__Romboutsia sp000686145	Yes
s__S5-A14a sp900112915_GA8_757	ranthipeptide	ranthipeptide	GOGEMI_02510	PepbacpGA8_contig_3_region001	PepbacpGA8	s__S5-A14a sp900112915	Yes
s__Peptostreptococcus russellii_A_Calf135_760	ranthipeptide	ranthipeptide	CJCKCA_05590	PeprusCalf135_contig_7_region002	PeprusCalf135	s__Peptostreptococcus russellii_A	Yes
s__Peptostreptococcus sp900112955_D1_762	ranthipeptide	ranthipeptide	JJAFAM_01130	PepspD1_contig_1_region002	PepspD1	s__Peptostreptococcus sp900112955	Yes
s__Proteiniclasticum ruminis_DSM24773_862	ranthipeptide	ranthipeptide	IAJDHK_08260	ProrumDSM24773_contig_4_region001	ProrumDSM24773	s__Proteiniclasticum ruminis	Yes
s__Pseudobutyrivibrio ruminis_ACV9_866	ranthipeptide	ranthipeptide	CNKOBF_10720	PserumACV9_contig_12_region001	PserumACV9	s__Pseudobutyrivibrio ruminis	Yes
s__Pseudobutyrivibrio ruminis_B_AD2017_867	ranthipeptide	ranthipeptide	DIFDMH_07910	PserumAD2017_contig_5_region001	PserumAD2017	s__Pseudobutyrivibrio ruminis_B	Yes
s__Pseudobutyrivibrio ruminis_C_CF1b_871	ranthipeptide	ranthipeptide	KBFNBN_11515	PserumCF1b_contig_8_region001	PserumCF1b	s__Pseudobutyrivibrio ruminis_C	Yes
s__Pseudobutyrivibrio ruminis_DSM9787_872	ranthipeptide	ranthipeptide	OALCIA_10670	PserumDSM9787_contig_9_region001	PserumDSM9787	s__Pseudobutyrivibrio ruminis	Yes
s__Pseudobutyrivibrio ruminis_A_HUN009_873	ranthipeptide	ranthipeptide	PGGEPI_01730	PserumHUN009_contig_1_region001	PserumHUN009	s__Pseudobutyrivibrio ruminis_A	Yes
s__Pseudobutyrivibrio sp900100545_NA_876	ranthipeptide	ranthipeptide	NKANJB_13975	Psesp49_contig_23_region001	Psesp49	s__Pseudobutyrivibrio sp900100545	Yes
s__Pseudobutyrivibrio sp900107545_ACV2_880	ranthipeptide	ranthipeptide	IDPMPP_10635	PsespACV2_contig_9_region001	PsespACV2	s__Pseudobutyrivibrio sp900107545	Yes
s__Pseudobutyrivibrio sp900112855_AR14_885	ranthipeptide	ranthipeptide	JMKFKC_07875	PsespAR14_contig_7_region001	PsespAR14	s__Pseudobutyrivibrio sp900112855	Yes
s__Pseudobutyrivibrio ruminis_C4_886	ranthipeptide	ranthipeptide	BBPONE_09305	PsespC4_contig_5_region001	PsespC4	s__Pseudobutyrivibrio ruminis	Yes
s__Pseudobutyrivibrio ruminis_JW11_887	ranthipeptide	ranthipeptide	LNFDPF_00570	PsespJW11_contig_1_region001	PsespJW11	s__Pseudobutyrivibrio ruminis	Yes
s__Pseudobutyrivibrio ruminis_LB2011_888	ranthipeptide	ranthipeptide	BIHADJ_04385	PsespLB2011_contig_2_region001	PsespLB2011	s__Pseudobutyrivibrio ruminis	Yes
s__Pseudobutyrivibrio sp000621865_MD2005_890	ranthipeptide	ranthipeptide	NDBPJJ_06365	PsespMD2005_contig_5_region001	PsespMD2005	s__Pseudobutyrivibrio sp000621865	Yes
s__Pseudobutyrivibrio sp900112855_NOR37_894	ranthipeptide	ranthipeptide	ACJJKH_12405	PsespNOR37_contig_6_region001	PsespNOR37	s__Pseudobutyrivibrio sp900112855	Yes
s__Pseudobutyrivibrio sp900113655_OR37_897	ranthipeptide	ranthipeptide	BNKLDF_03455	PsespOR37_contig_4_region001	PsespOR37	s__Pseudobutyrivibrio sp900113655	Yes
s__Pseudobutyrivibrio sp900100545_UC1225_900	ranthipeptide	ranthipeptide	BIJKPG_14585	PsespUC1225_contig_18_region001	PsespUC1225	s__Pseudobutyrivibrio sp900100545	Yes
s__Pseudobutyrivibrio sp900104335_YE44_907	ranthipeptide	ranthipeptide	MEDHJN_06470	PsespYE44_contig_2_region002	PsespYE44	s__Pseudobutyrivibrio sp900104335	Yes
s__Pseudobutyrivibrio ruminis_C_DSM10317_910	ranthipeptide	ranthipeptide	LCLLBN_07905	PsexylDSM10317_contig_7_region001	PsexylDSM10317	s__Pseudobutyrivibrio ruminis_C	Yes
s__Ruminococcus_D albus_A_AD2013_913	ranthipeptide	ranthipeptide	AJBPED_04235	RumalbAD2013_contig_1_region002	RumalbAD2013	s__Ruminococcus_D albus_A	Yes
s__Ruminococcus_D albus_D_AR67_918	ranthipeptide	ranthipeptide	NOEPCL_02515	RumalbAR67_contig_3_region001	RumalbAR67	s__Ruminococcus_D albus_D	Yes
s__Ruminococcus_D albus_B_KH2T6_923	ranthipeptide	ranthipeptide	DGAFKJ_00840	RumalbKH2T6_contig_1_region001	RumalbKH2T6	s__Ruminococcus_D albus_B	Yes
s__Saccharofermentans sp000621765_AB4001_943	ranthipeptide	ranthipeptide	OOOOPF_06210	RumbacAB4001_contig_8_region001	RumbacAB4001	s__Saccharofermentans sp000621765	Yes
s__Saccharofermentans sp900176545_AE2021_945	ranthipeptide	ranthipeptide	LOJGJC_02600	RumbacAE2021_contig_1_region002	RumbacAE2021	s__Saccharofermentans sp900176545	Yes
s__D5 sp900113995_D5_947	ranthipeptide	ranthipeptide	DBJMJE_12130	RumbacD5_contig_31_region001	RumbacD5	s__D5 sp900113995	Yes
s__Ruminococcus_D sp900104495_FB2012_948	ranthipeptide	ranthipeptide	NLKPIK_11595	RumbacFB2012_contig_11_region001	RumbacFB2012	s__Ruminococcus_D sp900104495	Yes
s__Saccharofermentans sp900111435_KH2T8_958	ranthipeptide	ranthipeptide	MGCJHI_12320	RumbacKH2T8_contig_6_region001	RumbacKH2T8	s__Saccharofermentans sp900111435	Yes
s__Saccharofermentans sp900176545_KHP2_959	ranthipeptide	ranthipeptide	BBHAAD_04965	RumbacKHP2_contig_2_region001	RumbacKHP2	s__Saccharofermentans sp900176545	Yes
s__Ruminococcus_E sp900100595_P7_967	ranthipeptide	ranthipeptide	OJMFMA_10235	RumbacP7_contig_16_region001	RumbacP7	s__Ruminococcus_E sp900100595	Yes
s__Saccharofermentans sp003149065_R25_978	ranthipeptide	ranthipeptide	KCEDFE_12980	RumbacR25_contig_3_region002	RumbacR25	s__Saccharofermentans sp003149065	Yes
s__Saccharofermentans sp900107185_YAD3003_980	ranthipeptide	ranthipeptide	LEJCDG_00380	RumbacYAD3003_contig_1_region001	RumbacYAD3003	s__Saccharofermentans sp900107185	Yes
s__Saccharofermentans sp900099715_YRB3002_988	ranthipeptide	ranthipeptide	DKDFGO_12370	RumbacYRB3002_contig_28_region001	RumbacYRB3002	s__Saccharofermentans sp900099715	Yes
s__Ruminococcus_E bromii_A_YE282_992	ranthipeptide	ranthipeptide	OBMPGG_08460	RumbroYE282_contig_24_region001	RumbroYE282	s__Ruminococcus_E bromii_A	Yes
s__Ruminococcus flavefaciens_D_AE3010_999	ranthipeptide	ranthipeptide	PKFKJB_13480	RumflaAE3010_contig_1_region003	RumflaAE3010	s__Ruminococcus flavefaciens_D	Yes
s__Ruminococcus flavefaciens_E_MA2007_1002	ranthipeptide	ranthipeptide	CPAIGO_04380	RumflaMA2007_contig_3_region001	RumflaMA2007	s__Ruminococcus flavefaciens_E	Yes
s__Ruminococcus flavefaciens_B_MC2020_1005	ranthipeptide	ranthipeptide	JBIOLC_08465	RumflaMC2020_contig_3_region002	RumflaMC2020	s__Ruminococcus flavefaciens_B	Yes
s__Ruminococcus flavefaciens_C_ND2009_1017	ranthipeptide	ranthipeptide	IHBLAH_12160	RumflaND2009_contig_7_region001	RumflaND2009	s__Ruminococcus flavefaciens_C	Yes
s__Ruminococcus flavefaciens_R_SAb67_1025	ranthipeptide	ranthipeptide	APNHLP_09100	RumflaSAb67_contig_6_region001	RumflaSAb67	s__Ruminococcus flavefaciens_R	Yes
s__Ruminococcus flavefaciens_H_XPD3002_1033	ranthipeptide	ranthipeptide	PEJOKA_05125	RumflaXPD3002_contig_4_region001	RumflaXPD3002	s__Ruminococcus flavefaciens_H	Yes
s__Ruminococcus flavefaciens_I_Y1_1036	ranthipeptide	ranthipeptide	JOOHAA_14860	RumflaY1_contig_20_region001	RumflaY1	s__Ruminococcus flavefaciens_I	Yes
s__Ruminococcus flavefaciens_P_YAD2003_1039	ranthipeptide	ranthipeptide	PMOCEP_04195	RumflaYAD2003_contig_2_region001	RumflaYAD2003	s__Ruminococcus flavefaciens_P	Yes
s__Ruminococcus flavefaciens_Q_YL228_1042	ranthipeptide	ranthipeptide	MDDLCH_03170	RumflaYL228_contig_2_region001	RumflaYL228	s__Ruminococcus flavefaciens_Q	Yes
s__Ruminococcus flavefaciens_G_YRD2003_1049	ranthipeptide	ranthipeptide	ELNKHC_10420	RumflaYRD2003_contig_9_region001	RumflaYRD2003	s__Ruminococcus flavefaciens_G	Yes
s__Ruminococcus_B gnavus_AGR2154_1050	ranthipeptide	ranthipeptide	FJPHDL_14570	RumgnaAGR2154_contig_4_region001	RumgnaAGR2154	s__Ruminococcus_B gnavus	Yes
s__Ruminococcus_D sp000621805_FC2018_1055	ranthipeptide	ranthipeptide	KDNFKF_08550	RumspFC2018_contig_11_region002	RumspFC2018	s__Ruminococcus_D sp000621805	Yes
s__HUN007 sp000712055_HUN007_1058	ranthipeptide	ranthipeptide	NBMDEH_01580	RumspHUN007_contig_1_region002	RumspHUN007	s__HUN007 sp000712055	Yes
s__Ruminococcus_D sp000686125_NK3A76_1065	ranthipeptide	ranthipeptide	LMBMDI_06295	RumspNK3A76_contig_2_region002	RumspNK3A76	s__Ruminococcus_D sp000686125	Yes
s__Ruminococcus_D sp900119155_YE71_1067	ranthipeptide	ranthipeptide	LOHGCL_06205	RumspYE71_contig_5_region001	RumspYE71	s__Ruminococcus_D sp900119155	Yes
s__Ruminococcus_D sp900119155_YE78_1072	ranthipeptide	ranthipeptide	DALJKF_06200	RumspYE78_contig_5_region001	RumspYE78	s__Ruminococcus_D sp900119155	Yes
s__CAG-791 sp900101015_DSM11001_1075	ranthipeptide	ranthipeptide	BFBEGA_08530	SarspDSM11001_contig_13_region001	SarspDSM11001	s__CAG-791 sp900101015	Yes
s__Selenomonas_C bovis_NA_1078	ranthipeptide	ranthipeptide	OFAEME_01015	Selbov8141_contig_2_region001	Selbov8141	s__Selenomonas_C bovis	Yes
s__Selenomonas_B ruminantium_A_AB3002_1079	ranthipeptide	ranthipeptide	GLBDLH_01920	SelrumAB3002_contig_2_region001	SelrumAB3002	s__Selenomonas_B ruminantium_A	Yes
s__Selenomonas_A ruminantium_B_AC2024_1086	ranthipeptide	ranthipeptide	PPOBBD_00755	SelrumAC2024_contig_1_region001	SelrumAC2024	s__Selenomonas_A ruminantium_B	Yes
s__Selenomonas_A ruminantium_ATCC12561_1091	ranthipeptide	ranthipeptide	GJPHNO_13415	SelrumATCC12561_contig_31_region001	SelrumATCC12561	s__Selenomonas_A ruminantium	Yes
s__Selenomonas_A ruminantium_B_C3_1094	ranthipeptide	ranthipeptide	LHDEDF_05100	SelrumC3_contig_2_region001	SelrumC3	s__Selenomonas_A ruminantium_B	Yes
s__Selenomonas_A ruminantium_G_GACV9_1099	ranthipeptide	ranthipeptide	MADJON_06520	SelrumGACV9_contig_5_region001	SelrumGACV9	s__Selenomonas_A ruminantium_G	Yes
s__Selenomonas_A ruminantium_D_HD4_1103	ranthipeptide	ranthipeptide	JBJGAG_04725	SelrumHD4_contig_6_region001	SelrumHD4	s__Selenomonas_A ruminantium_D	Yes
s__Selenomonas_B ruminantium_A_KH1T6_1106	ranthipeptide	ranthipeptide	IJEOMH_13580	SelrumKH1T6_contig_29_region001	SelrumKH1T6	s__Selenomonas_B ruminantium_A	Yes
s__Selenomonas_A ruminantium_B_L14_1114	ranthipeptide	ranthipeptide	EIDCND_14740	SelrumL14_contig_12_region001	SelrumL14	s__Selenomonas_A ruminantium_B	Yes
s__Selenomonas_A ruminantium_C_S137_1118	ranthipeptide	ranthipeptide	PMGLNH_10275	SelrumS137_contig_23_region001	SelrumS137	s__Selenomonas_A ruminantium_C	Yes
s__Selenomonas_A ruminantium_E_WCT3_1121	ranthipeptide	ranthipeptide	BBMANC_02310	SelrumWCT3_contig_2_region001	SelrumWCT3	s__Selenomonas_A ruminantium_E	Yes
s__Selenomonas_A ruminantium_F_Z108_1122	ranthipeptide	ranthipeptide	IOEBJI_05250	SelrumZ108_contig_7_region001	SelrumZ108	s__Selenomonas_A ruminantium_F	Yes
s__Selenomonas_A ruminantium_B_DSM2872_1123	ranthipeptide	ranthipeptide	BECDPO_11955	SelrumlacDSM2872_contig_10_region001	SelrumlacDSM2872	s__Selenomonas_A ruminantium_B	Yes
s__Selenomonas_A sp000686945_AE3005_1130	ranthipeptide	ranthipeptide	HIICJI_08365	SelspAE3005_contig_7_region001	SelspAE3005	s__Selenomonas_A sp000686945	Yes
s__Selenomonas_A ruminantium_B_FC4001_1132	ranthipeptide	ranthipeptide	GHLKHP_11125	SelspFC4001_contig_10_region001	SelspFC4001	s__Selenomonas_A ruminantium_B	Yes
s__Selenomonas_A sp000702005_ND2010_1136	ranthipeptide	ranthipeptide	CNAAHD_04815	SelspND2010_contig_5_region001	SelspND2010	s__Selenomonas_A sp000702005	Yes
s__Sharpea azabuensis_DSM18934_1138	ranthipeptide	ranthipeptide	GBNIIB_11545	ShaazaDSM18934_contig_67_region001	ShaazaDSM18934	s__Sharpea azabuensis	Yes
s__Sharpea azabuensis_DSM20406_1139	ranthipeptide	ranthipeptide	DKOKFO_10785	ShaazaDSM20406_contig_80_region001	ShaazaDSM20406	s__Sharpea azabuensis	Yes
s__Sharpea azabuensis_KH1P5_1140	ranthipeptide	ranthipeptide	NHHDFL_08490	ShaazaKH1P5_contig_27_region001	ShaazaKH1P5	s__Sharpea azabuensis	Yes
s__Sharpea azabuensis_KH2P10_1141	ranthipeptide	ranthipeptide	HNIKLG_08715	ShaazaKH2P10_contig_28_region001	ShaazaKH2P10	s__Sharpea azabuensis	Yes
s__Succiniclasticum sp900315925_DSM11005_1306	ranthipeptide	ranthipeptide	FFFJGJ_11805	SucrumDSM11005_contig_17_region001	SucrumDSM11005	s__Succiniclasticum sp900315925	Yes
s__Succiniclasticum ruminis_DSM9236_1308	ranthipeptide	ranthipeptide	ENJIAN_10810	SucrumDSM9236_contig_24_region001	SucrumDSM9236	s__Succiniclasticum ruminis	Yes
s__Butyrivibrio sp900104155_OB235_230	proteusin	proteusin	suprious core but looks complete	ButspOB235_contig_20_region001	ButspOB235	s__Butyrivibrio sp900104155	Yes
s__Selenomonas_B ruminantium_A_AB3002_1081	proteusin	proteusin	GLBDLH_08380,GLBDLH_08385,GLBDLH_08390	SelrumAB3002_contig_8_region001	SelrumAB3002	s__Selenomonas_B ruminantium_A	Yes
s__Clostridium_L algidicarnis_B3_294	LAP	LAP	NBBJMH_12120	CloalgB3_contig_1_region002	CloalgB3	s__Clostridium_L algidicarnis	Yes
s__Butyrivibrio hungatei_B_XBD2006_127	lanthipeptide-class-ii	lanthipeptide-class-ii	suprious core but looks complete	ButhunXBD2006_contig_1_region002	ButhunXBD2006	s__Butyrivibrio hungatei_B	Yes
s__Butyrivibrio hungatei_A_AE2005_148	lanthipeptide-class-ii	lanthipeptide-class-ii	suprious core but looks complete	ButspAE2005_contig_1_region001	ButspAE2005	s__Butyrivibrio hungatei_A	Yes
s__Blautia_A massiliensis_SF50_90	cyclic-lactone-autoinducer	cyclic-lactone-autoinducer	IEDBEK_01220	BlautiaspSF50_contig_2_region001	BlautiaspSF50	s__Blautia_A massiliensis	Yes
s__Blautia_A massiliensis_SF50_97	cyclic-lactone-autoinducer	cyclic-lactone-autoinducer	IEDBEK_17020	BlautiaspSF50_contig_76_region001	BlautiaspSF50	s__Blautia_A massiliensis	Yes
s__Blautia_A wexlerae_AGR2146_100	cyclic-lactone-autoinducer	cyclic-lactone-autoinducer	NGJOFP_02845	BlawexAGR2146_contig_6_region001	BlawexAGR2146	s__Blautia_A wexlerae	Yes
s__Butyrivibrio fibrisolvens_C_AR40_108	cyclic-lactone-autoinducer	cyclic-lactone-autoinducer	PHFKJA_15710	ButfibAR40_contig_24_region001	ButfibAR40	s__Butyrivibrio fibrisolvens_C	Yes
s__Butyrivibrio hungatei_A_NK4A153_121	cyclic-lactone-autoinducer	cyclic-lactone-autoinducer	MCELEA_01295	ButhunNK4A153_contig_1_region001	ButhunNK4A153	s__Butyrivibrio hungatei_A	Yes
s__Butyrivibrio hungatei_B_XBD2006_124	cyclic-lactone-autoinducer	cyclic-lactone-autoinducer	MOMOOA_00260	ButhunXBD2006_contig_1_region001	ButhunXBD2006	s__Butyrivibrio hungatei_B	Yes
s__Butyrivibrio hungatei_A_AE2005_145	cyclic-lactone-autoinducer	cyclic-lactone-autoinducer	MPDLCP_01000	ButspAE2005_contig_1_region002	ButspAE2005	s__Butyrivibrio hungatei_A	Yes
s__Butyrivibrio hungatei_A_AE3003_155	cyclic-lactone-autoinducer	cyclic-lactone-autoinducer	PIINEP_05950	ButspAE3003_contig_1_region001	ButspAE3003	s__Butyrivibrio hungatei_A	Yes
s__Butyrivibrio sp900116875_INlla21_189	cyclic-lactone-autoinducer	cyclic-lactone-autoinducer	CCKMEK_03370	ButspINlla21_contig_3_region001	ButspINlla21	s__Butyrivibrio sp900116875	Yes
s__Butyrivibrio sp000621565_LB2008_194	cyclic-lactone-autoinducer	cyclic-lactone-autoinducer	ECBEJG_06760	ButspLB2008_contig_4_region001	ButspLB2008	s__Butyrivibrio sp000621565	Yes
s__Butyrivibrio sp900116865_M55_200	cyclic-lactone-autoinducer	cyclic-lactone-autoinducer	GKJOHO_12975	ButspM55_contig_13_region001	ButspM55	s__Butyrivibrio sp900116865	Yes
s__Butyrivibrio sp000621605_MC2021_216	cyclic-lactone-autoinducer	cyclic-lactone-autoinducer	POBEHB_16565	ButspMC2021_contig_15_region001	ButspMC2021	s__Butyrivibrio sp000621605	Yes
s__Hungatella aerotolerans_DSM5434_288	cyclic-lactone-autoinducer	cyclic-lactone-autoinducer	KDLBIP_03735	CloaerDSM5434_contig_2_region001	CloaerDSM5434	s__Hungatella aerotolerans	Yes
s__Hungatella aerotolerans_DSM5434_289	cyclic-lactone-autoinducer	cyclic-lactone-autoinducer	KDLBIP_03960	CloaerDSM5434_contig_2_region002	CloaerDSM5434	s__Hungatella aerotolerans	Yes
s__Hungatella aerotolerans_DSM5434_290	cyclic-lactone-autoinducer	cyclic-lactone-autoinducer	KDLBIP_05110	CloaerDSM5434_contig_3_region001	CloaerDSM5434	s__Hungatella aerotolerans	Yes
s__GCA-900199385 sp900199385_R7_305	cyclic-lactone-autoinducer	cyclic-lactone-autoinducer	BBEHJI_01415	ClobacR7_contig_1_region001	ClobacR7	s__GCA-900199385 sp900199385	Yes
s__GCA-900199385 sp900176495_WTE2008_312	cyclic-lactone-autoinducer	cyclic-lactone-autoinducer	OMBKGG_00295	ClobacWTE2008_contig_1_region001	ClobacWTE2008	s__GCA-900199385 sp900176495	Yes
s__Clostridium beijerinckii_A_HUN142_323	cyclic-lactone-autoinducer	cyclic-lactone-autoinducer	NLCFLM_02615	ClobeiHUN142_contig_1_region003	ClobeiHUN142	s__Clostridium beijerinckii_A	Yes
s__Clostridium beijerinckii_A_HUN142_325	cyclic-lactone-autoinducer	cyclic-lactone-autoinducer	NLCFLM_04095	ClobeiHUN142_contig_2_region001	ClobeiHUN142	s__Clostridium beijerinckii_A	Yes
s__Clostridium beijerinckii_A_HUN142_327	cyclic-lactone-autoinducer	cyclic-lactone-autoinducer	NLCFLM_05245	ClobeiHUN142_contig_2_region003	ClobeiHUN142	s__Clostridium beijerinckii_A	Yes
s__Clostridium butyricum_AGR2140_335	cyclic-lactone-autoinducer	cyclic-lactone-autoinducer	BAPACM_19580	ClobutAGR2140_contig_24_region001	ClobutAGR2140	s__Clostridium butyricum	Yes
s__Clostridium butyricum_AGR2140_336	cyclic-lactone-autoinducer	cyclic-lactone-autoinducer	BAPACM_07440	ClobutAGR2140_contig_5_region001	ClobutAGR2140	s__Clostridium butyricum	Yes
s__Clostridium_X cadaveris_AGR2141_340	cyclic-lactone-autoinducer	cyclic-lactone-autoinducer	DDGPMO_12130	ClocadAGR2141_contig_15_region001	ClocadAGR2141	s__Clostridium_X cadaveris	Yes
s__Clostridium_X cadaveris_NLAEzlG419_343	cyclic-lactone-autoinducer	cyclic-lactone-autoinducer	HAEION_02745	ClocadNLAEzlG419_contig_2_region001	ClocadNLAEzlG419	s__Clostridium_X cadaveris	Yes
s__Enterocloster clostridioformis_A_AGR2157_346	cyclic-lactone-autoinducer	cyclic-lactone-autoinducer	GACLNI_17395	ClocloAGR2157_contig_37_region001	ClocloAGR2157	s__Enterocloster clostridioformis_A	Yes
s__Terrisporobacter glycolicus_A_KPPR9_355	cyclic-lactone-autoinducer	cyclic-lactone-autoinducer	KGDHKH_15905	CloglycoKPPR9_contig_3_region001	CloglycoKPPR9	s__Terrisporobacter glycolicus_A	Yes
s__Clostridium_AO lundense_DSM17049_359	cyclic-lactone-autoinducer	cyclic-lactone-autoinducer	DENMDO_16440	ClolunDSM17049_contig_12_region001	ClolunDSM17049	s__Clostridium_AO lundense	Yes
s__Clostridium_AO lundense_DSM17049_361	cyclic-lactone-autoinducer	cyclic-lactone-autoinducer	DENMDO_11170	ClolunDSM17049_contig_6_region001	ClolunDSM17049	s__Clostridium_AO lundense	Yes
s__Clostridioides mangenotii_B_LM2_362	cyclic-lactone-autoinducer	cyclic-lactone-autoinducer	NABNIK_02860	ClomanLM2_contig_1_region001	ClomanLM2	s__Clostridioides mangenotii_B	Yes
s__Clostridioides mangenotii_B_LM2_366	cyclic-lactone-autoinducer	cyclic-lactone-autoinducer	NABNIK_09950	ClomanLM2_contig_1_region005	ClomanLM2	s__Clostridioides mangenotii_B	Yes
s__Clostridioides mangenotii_B_LM2_367	cyclic-lactone-autoinducer	cyclic-lactone-autoinducer	NABNIK_11045	ClomanLM2_contig_1_region006	ClomanLM2	s__Clostridioides mangenotii_B	Yes
s__Clostridioides mangenotii_B_LM2_368	cyclic-lactone-autoinducer	cyclic-lactone-autoinducer	NABNIK_14515,NABNIK_14550	ClomanLM2_contig_1_region007	ClomanLM2	s__Clostridioides mangenotii_B	Yes
s__Clostridium_AI polysaccharolyticum_DSM1801_377	cyclic-lactone-autoinducer	cyclic-lactone-autoinducer	EAGELN_01575	ClopolDSM1801_contig_2_region001	ClopolDSM1801	s__Clostridium_AI polysaccharolyticum	Yes
s__Clostridium_AI polysaccharolyticum_DSM1801_388	cyclic-lactone-autoinducer	cyclic-lactone-autoinducer	EAGELN_06835	ClopolDSM1801_contig_8_region001	ClopolDSM1801	s__Clostridium_AI polysaccharolyticum	Yes
s__Clostridium sp900116755_DSM8431_396	cyclic-lactone-autoinducer	cyclic-lactone-autoinducer	CECIIA_03305	ClospDSM8431_contig_19_region001	ClospDSM8431	s__Clostridium sp900116755	Yes
s__Clostridium sp900116755_DSM8431_402	cyclic-lactone-autoinducer	cyclic-lactone-autoinducer	CECIIA_07125	ClospDSM8431_contig_51_region001	ClospDSM8431	s__Clostridium sp900116755	Yes
s__Enterococcus_B mundtii_C2_441	cyclic-lactone-autoinducer	cyclic-lactone-autoinducer	FEJLPI_00875	EntmunC2_contig_1_region001	EntmunC2	s__Enterococcus_B mundtii	Yes
s__Eubacterium callanderi_NLAEzlG225_462	cyclic-lactone-autoinducer	cyclic-lactone-autoinducer	MDCENI_00055	EubcalNLAEzlG225_contig_1_region001	EubcalNLAEzlG225	s__Eubacterium callanderi	Yes
s__Eubacterium callanderi_NLAEzlG225_465	cyclic-lactone-autoinducer	cyclic-lactone-autoinducer	MDCENI_11915	EubcalNLAEzlG225_contig_5_region002	EubcalNLAEzlG225	s__Eubacterium callanderi	Yes
s__Lachnobacterium sp900113385_C7_544	cyclic-lactone-autoinducer	cyclic-lactone-autoinducer	NNIJIM_05930	LacbacC7_contig_15_region001	LacbacC7	s__Lachnobacterium sp900113385	Yes
s__NC2004 sp000621905_NC2004_585	cyclic-lactone-autoinducer	cyclic-lactone-autoinducer	FJFNPG_12830	LacbacNC2004_contig_20_region001	LacbacNC2004	s__NC2004 sp000621905	Yes
s__Eisenbergiella tayi_NLAEzlG231_606	cyclic-lactone-autoinducer	cyclic-lactone-autoinducer	HGNADM_27685	LacbacNLAEzlG231_contig_12_region001	LacbacNLAEzlG231	s__Eisenbergiella tayi	Yes
s__V9D3004 sp000621985_V9D3004_619	cyclic-lactone-autoinducer	cyclic-lactone-autoinducer	NKFNDM_10320	LacbacV9D3004_contig_10_region001	LacbacV9D3004	s__V9D3004 sp000621985	Yes
s__Lachnobacterium bovis_A_C6A12_640	cyclic-lactone-autoinducer	cyclic-lactone-autoinducer	NPEPEM_11325	LacbovC6A12_contig_20_region001	LacbovC6A12	s__Lachnobacterium bovis_A	Yes
s__Lachnobacterium bovis_DSM14045_647	cyclic-lactone-autoinducer	cyclic-lactone-autoinducer	EBIEFA_11700	LacbovDSM14045_contig_35_region001	LacbovDSM14045	s__Lachnobacterium bovis	Yes
s__Lachnobacterium bovis_A_NK4B19_651	cyclic-lactone-autoinducer	cyclic-lactone-autoinducer	GAPOLK_09635	LacbovNK4B19_contig_46_region001	LacbovNK4B19	s__Lachnobacterium bovis_A	Yes
s__Lactiplantibacillus plantarum_AG30_692	cyclic-lactone-autoinducer	cyclic-lactone-autoinducer	ILLMLJ_08595	LacplaAG30_contig_27_region002	LacplaAG30	s__Lactiplantibacillus plantarum	Yes
s__Romboutsia sp000686145_VA2_753	cyclic-lactone-autoinducer	cyclic-lactone-autoinducer	IELKKH_00935	PepbacVA2_contig_3_region002	PepbacVA2	s__Romboutsia sp000686145	Yes
s__Romboutsia sp000686145_VA2_755	cyclic-lactone-autoinducer	cyclic-lactone-autoinducer	IELKKH_05580	PepbacVA2_contig_5_region002	PepbacVA2	s__Romboutsia sp000686145	Yes
s__Proteiniclasticum ruminis_DSM24773_861	cyclic-lactone-autoinducer	cyclic-lactone-autoinducer	IAJDHK_04775	ProrumDSM24773_contig_2_region001	ProrumDSM24773	s__Proteiniclasticum ruminis	Yes
s__Pseudobutyrivibrio sp900100545_NA_875	cyclic-lactone-autoinducer	cyclic-lactone-autoinducer	NKANJB_12370	Psesp49_contig_17_region001	Psesp49	s__Pseudobutyrivibrio sp900100545	Yes
s__Pseudobutyrivibrio sp900107545_ACV2_878	cyclic-lactone-autoinducer	cyclic-lactone-autoinducer	IDPMPP_16520	PsespACV2_contig_38_region001	PsespACV2	s__Pseudobutyrivibrio sp900107545	Yes
s__Pseudobutyrivibrio sp900112855_AR14_884	cyclic-lactone-autoinducer	cyclic-lactone-autoinducer	JMKFKC_07050	PsespAR14_contig_6_region001	PsespAR14	s__Pseudobutyrivibrio sp900112855	Yes
s__Pseudobutyrivibrio sp900112855_NOR37_893	cyclic-lactone-autoinducer	cyclic-lactone-autoinducer	ACJJKH_07830	PsespNOR37_contig_2_region001	PsespNOR37	s__Pseudobutyrivibrio sp900112855	Yes
s__Pseudobutyrivibrio sp900100545_UC1225_899	cyclic-lactone-autoinducer	cyclic-lactone-autoinducer	BIJKPG_14450	PsespUC1225_contig_17_region001	PsespUC1225	s__Pseudobutyrivibrio sp900100545	Yes
s__Ruminococcus_D albus_A_AD2013_914	cyclic-lactone-autoinducer	cyclic-lactone-autoinducer	AJBPED_04545	RumalbAD2013_contig_1_region003	RumalbAD2013	s__Ruminococcus_D albus_A	Yes
s__Ruminococcus_D albus_D_AR67_919	cyclic-lactone-autoinducer	cyclic-lactone-autoinducer	NOEPCL_02855	RumalbAR67_contig_3_region002	RumalbAR67	s__Ruminococcus_D albus_D	Yes
s__Ruminococcus_D albus_D_AR67_922	cyclic-lactone-autoinducer	cyclic-lactone-autoinducer	NOEPCL_18660	RumalbAR67_contig_76_region001	RumalbAR67	s__Ruminococcus_D albus_D	Yes
s__Ruminococcus_D albus_B_KH2T6_924	cyclic-lactone-autoinducer	cyclic-lactone-autoinducer	DGAFKJ_01165	RumalbKH2T6_contig_1_region002	RumalbKH2T6	s__Ruminococcus_D albus_B	Yes
s__Saccharofermentans sp900111435_KH2T8_955	cyclic-lactone-autoinducer	cyclic-lactone-autoinducer	MGCJHI_08790	RumbacKH2T8_contig_4_region001	RumbacKH2T8	s__Saccharofermentans sp900111435	Yes
s__Saccharofermentans sp900176545_KHP2_961	cyclic-lactone-autoinducer	cyclic-lactone-autoinducer	BBHAAD_09655	RumbacKHP2_contig_5_region001	RumbacKHP2	s__Saccharofermentans sp900176545	Yes
s__Saccharofermentans sp003149065_R25_979	cyclic-lactone-autoinducer	cyclic-lactone-autoinducer	KCEDFE_13615	RumbacR25_contig_4_region001	RumbacR25	s__Saccharofermentans sp003149065	Yes
s__Ruminococcus_E bromii_A_YE282_991	cyclic-lactone-autoinducer	cyclic-lactone-autoinducer	OBMPGG_07245	RumbroYE282_contig_18_region001	RumbroYE282	s__Ruminococcus_E bromii_A	Yes
s__Ruminococcus_E bromii_A_YE282_995	cyclic-lactone-autoinducer	cyclic-lactone-autoinducer	OBMPGG_10480	RumbroYE282_contig_38_region001	RumbroYE282	s__Ruminococcus_E bromii_A	Yes
s__Ruminococcus flavefaciens_D_AE3010_998	cyclic-lactone-autoinducer	cyclic-lactone-autoinducer	PKFKJB_10295	RumflaAE3010_contig_1_region002	RumflaAE3010	s__Ruminococcus flavefaciens_D	Yes
s__Ruminococcus flavefaciens_E_MA2007_1001	cyclic-lactone-autoinducer	cyclic-lactone-autoinducer	CPAIGO_10695	RumflaMA2007_contig_10_region001	RumflaMA2007	s__Ruminococcus flavefaciens_E	Yes
s__Ruminococcus flavefaciens_C_ND2009_1016	cyclic-lactone-autoinducer	cyclic-lactone-autoinducer	IHBLAH_10640	RumflaND2009_contig_5_region003	RumflaND2009	s__Ruminococcus flavefaciens_C	Yes
s__Ruminococcus flavefaciens_R_SAb67_1023	cyclic-lactone-autoinducer	cyclic-lactone-autoinducer	APNHLP_05765	RumflaSAb67_contig_4_region001	RumflaSAb67	s__Ruminococcus flavefaciens_R	Yes
s__Ruminococcus flavefaciens_I_Y1_1034	cyclic-lactone-autoinducer	cyclic-lactone-autoinducer	JOOHAA_00525	RumflaY1_contig_1_region001	RumflaY1	s__Ruminococcus flavefaciens_I	Yes
s__Ruminococcus flavefaciens_P_YAD2003_1041	cyclic-lactone-autoinducer	cyclic-lactone-autoinducer	PMOCEP_06175	RumflaYAD2003_contig_3_region001	RumflaYAD2003	s__Ruminococcus flavefaciens_P	Yes
s__Ruminococcus flavefaciens_Q_YL228_1045	cyclic-lactone-autoinducer	cyclic-lactone-autoinducer	MDDLCH_05375	RumflaYL228_contig_3_region001	RumflaYL228	s__Ruminococcus flavefaciens_Q	Yes
s__HUN007 sp000712055_HUN007_1062	cyclic-lactone-autoinducer	cyclic-lactone-autoinducer	NBMDEH_16040,NBMDEH_16070	RumspHUN007_contig_2_region004	RumspHUN007	s__HUN007 sp000712055	Yes
s__Ruminococcus_D sp000686125_NK3A76_1064	cyclic-lactone-autoinducer	cyclic-lactone-autoinducer	LMBMDI_03265	RumspNK3A76_contig_2_region001	RumspNK3A76	s__Ruminococcus_D sp000686125	Yes
s__Staphylococcus epidermidis_AG42_1148	cyclic-lactone-autoinducer	cyclic-lactone-autoinducer	OEMDBE_10990	StaepiAG42_contig_4_region004	StaepiAG42	s__Staphylococcus epidermidis	Yes
s__Staphylococcus epidermidis_NLAEzlG239_1151	cyclic-lactone-autoinducer	cyclic-lactone-autoinducer	CMOLJM_11405	StaepiNLAEzlG239_contig_17_region001	StaepiNLAEzlG239	s__Staphylococcus epidermidis	Yes
s__Streptococcus equinus_B315_1162	lanthipeptide-class-i	lanthipeptide-class-i	AAFLLL_03100	StrbovB315_contig_1_region002	StrbovB315	s__Streptococcus equinus	Walker et al. 2020
s__Butyrivibrio sp900104155_OB235_231	lanthipeptide-class-ii	lanthipeptide-class-ii	allorf_10385_10459	ButspOB235_contig_45_region001	ButspOB235	s__Butyrivibrio sp900104155	Walker et al. 2020
s__GCA-900199385 sp900199385_R7_305	lanthipeptide-class-ii	lanthipeptide-class-ii	BBEHJI_14120,allorf_102434_102535	ClobacR7_contig_10_region001	ClobacR7	s__GCA-900199385 sp900199385	Walker et al. 2020
s__Pseudobutyrivibrio sp900100545_UC1225_905	lanthipeptide-class-i	lanthipeptide-class-i	BIJKPG_10000,BIJKPG_10005,BIJKPG_10010,BIJKPG_10015	PsespUC1225_contig_7_region001	PsespUC1225	s__Pseudobutyrivibrio sp900100545	Walker et al. 2020
s__Butyrivibrio sp000421405_VCB2001_243	lanthipeptide-class-ii	lanthipeptide-class-ii	CCDOAK_13055	ButspVCB2001_contig_13_region001	ButspVCB2001	s__Butyrivibrio sp000421405	Walker et al. 2020
s__Butyrivibrio sp900116875_INlla21_188	lanthipeptide-class-ii	lanthipeptide-class-ii	CCKMEK_13005,CCKMEK_13010,CCKMEK_13015,CCKMEK_13020,CCKMEK_13030,CCKMEK_13035,CCKMEK_13040,CCKMEK_13045	ButspINlla21_contig_25_region001	ButspINlla21	s__Butyrivibrio sp900116875	Walker et al. 2020
s__Butyrivibrio sp900104155_OB235_228	lanthipeptide-class-ii	lanthipeptide-class-ii	DCMDNB_13185,DCMDNB_13190,DCMDNB_13195	ButspOB235_contig_18_region001	ButspOB235	s__Butyrivibrio sp900104155	Walker et al. 2020
s__RC9 sp900167925_WCE2008_32	lanthipeptide-class-ii	lanthipeptide-class-ii	DDFDAA_09815,DDFDAA_09825,DDFDAA_09805	BacbacWCE2008_contig_7_region001	BacbacWCE2008	s__RC9 sp900167925	Walker et al. 2020
s__Muricomes contorta_NLAEzlC134_662	lanthipeptide-class-ii	lanthipeptide-class-ii	DPDKIB_18130,	LacconNLAEzlC134_contig_15_region001	LacconNLAEzlC134	s__Muricomes contorta	Walker et al. 2020
s__Streptococcus equinus_GA1_1187	lanthipeptide-class-i	lanthipeptide-class-i	EBJBHN_02050	StrequGA1_contig_1_region002	StrequGA1	s__Streptococcus equinus	Walker et al. 2020
s__Streptococcus equinus_GA1_1189	lanthipeptide-class-ii	lanthipeptide-class-ii	EBJBHN_05615	StrequGA1_contig_2_region001	StrequGA1	s__Streptococcus equinus	Walker et al. 2020
s__Dorea longicatena_B_AGR2136_427	lanthipeptide-class-ii	lanthipeptide-class-ii	EMHFMI_14945	DorlonAGR2136_contig_56_region001	DorlonAGR2136	s__Dorea longicatena_B	Walker et al. 2020
s__Levilactobacillus brevis_AG48_654	lanthipeptide-class-iv	lanthipeptide-class-iv	FAIFDI_08515	LacbreAG48_contig_1_region001	LacbreAG48	s__Levilactobacillus brevis	Walker et al. 2020
s__Butyrivibrio sp000423925_VCD2006_253	lanthipeptide-class-ii	lanthipeptide-class-ii	GBJPGG_04040	ButspVCD2006_contig_4_region001	ButspVCD2006	s__Butyrivibrio sp000423925	Walker et al. 2020
s__Butyrivibrio sp000423925_VCD2006_256	lanthipeptide-class-ii	lanthipeptide-class-ii	GBJPGG_08515,GBJPGG_08520,GBJPGG_08525	ButspVCD2006_contig_9_region001	ButspVCD2006	s__Butyrivibrio sp000423925	Walker et al. 2020
s__Eubacterium_Q ruminantium_HUN269_497	lanthipeptide-class-ii	lanthipeptide-class-ii	GEBGMI_07490,GEBGMI_07495	EubrumHUN269_contig_6_region001	EubrumHUN269	s__Eubacterium_Q ruminantium	Walker et al. 2020
s__Streptococcus gallolyticus_VTM2R47_1270	lanthipeptide-class-ii	lanthipeptide-class-ii	GILPNI_07240	StrgalVTM2R47_contig_11_region001	StrgalVTM2R47	s__Streptococcus gallolyticus	Walker et al. 2020
s__Streptococcus equinus_SN033_1178	lanthipeptide-class-i	lanthipeptide-class-i	GJHPGN_02200	StrbovSN033_contig_1_region002	StrbovSN033	s__Streptococcus equinus	Walker et al. 2020
s__Streptococcus equinus_SN033_1180	lanthipeptide-class-ii	lanthipeptide-class-ii	GJHPGN_04875	StrbovSN033_contig_2_region001	StrbovSN033	s__Streptococcus equinus	Walker et al. 2020
s__Streptococcus infantarius_Sb13_1229	lanthipeptide-class-ii	lanthipeptide-class-ii	HDEPEA_05680	StrequSb13_contig_2_region001	StrequSb13	s__Streptococcus infantarius	Walker et al. 2020
s__Eisenbergiella tayi_NLAEzlG231_610	lanthipeptide-class-ii	lanthipeptide-class-ii	HGNADM_17125	LacbacNLAEzlG231_contig_5_region001	LacbacNLAEzlG231	s__Eisenbergiella tayi	Walker et al. 2020
s__Blautia_A massiliensis_SF50_95	lanthipeptide-class-ii	lanthipeptide-class-ii	IEDBEK_16390	BlautiaspSF50_contig_51_region001	BlautiaspSF50	s__Blautia_A massiliensis	Walker et al. 2020
s__Streptococcus equinus_H24_1192	lanthipeptide-class-ii	lanthipeptide-class-ii	IKMHFE_03160	StrequH24_contig_1_region002	StrequH24	s__Streptococcus equinus	Walker et al. 2020
s__Peptostreptococcus sp900112955_D1_766	lanthipeptide-class-i	lanthipeptide-class-i	JJAFAM_06975	PepspD1_contig_8_region001	PepspD1	s__Peptostreptococcus sp900112955	Walker et al. 2020
s__Streptococcus gallolyticus_VTM1R29_1266	lanthipeptide-class-ii	lanthipeptide-class-ii	KALHLD_10065	StrgalVTM1R29_contig_17_region001	StrgalVTM1R29	s__Streptococcus gallolyticus	Walker et al. 2020
s__Muricomes orotica_NLAEzlC242_686	lanthipeptide-class-ii	lanthipeptide-class-ii	LCIMGM_09205	LacoroNLAEzlC242_contig_5_region001	LacoroNLAEzlC242	s__Muricomes orotica	Walker et al. 2020
s__Streptococcus sp900104285_NLAEzlC503_1292	lanthipeptide-class-ii	lanthipeptide-class-ii	LJCFBI_03485,LJCFBI_03490,LJCFBI_03495,LJCFBI_03500	StrspNLAEzlC503_contig_1_region001	StrspNLAEzlC503	s__Streptococcus sp900104285	Walker et al. 2020
s__Streptococcus equinus_GA7_1252	lanthipeptide-class-ii	lanthipeptide-class-ii	MOADFP_05030	StrequpGA7_contig_2_region001	StrequpGA7	s__Streptococcus equinus	Walker et al. 2020
s__Streptococcus gallolyticus_VTM1R27_1264	lanthipeptide-class-ii	lanthipeptide-class-ii	MOCIPG_05750	StrgalVTM1R27_contig_3_region001	StrgalVTM1R27	s__Streptococcus gallolyticus	Walker et al. 2020
s__Pseudobutyrivibrio sp900100545_NA_874	lanthipeptide-class-i	lanthipeptide-class-i	NKANJB_11260,NKANJB_11265,NKANJB_11275	Psesp49_contig_13_region001	Psesp49	s__Pseudobutyrivibrio sp900100545	Walker et al. 2020
s__Clostridium beijerinckii_A_HUN142_325	lanthipeptide-class-i	lanthipeptide-class-i	NLCFLM_24050,NLCFLM_24095	ClobeiHUN142_contig_25_region001	ClobeiHUN142	s__Clostridium beijerinckii_A	Walker et al. 2020
s__Streptococcus equinus_SI_1209	lanthipeptide-class-i	lanthipeptide-class-i	NMKNOF_03385	StrequSI_contig_1_region003	StrequSI	s__Streptococcus equinus	Walker et al. 2020
s__NK4A144 sp900114405_KH1T2_562	lanthipeptide-class-ii	lanthipeptide-class-ii	NNFCLM_15475,NNFCLM_15480	LacbacKH1T2_contig_27_region001	LacbacKH1T2	s__NK4A144 sp900114405	Walker et al. 2020
s__Lachnobacterium bovis_A_C6A12_638	lanthipeptide-class-ii	lanthipeptide-class-ii	NPEPEM_10265	LacbovC6A12_contig_13_region001	LacbovC6A12	s__Lachnobacterium bovis_A	Walker et al. 2020
s__Streptococcus equinus_R5_1254	lanthipeptide-class-i	lanthipeptide-class-i	OFIEBM_02105	StrequpR5_contig_1_region001	StrequpR5	s__Streptococcus equinus	Walker et al. 2020
s__Ruminococcus flavefaciens_H_XPD3002_1028	lanthipeptide-class-ii	lanthipeptide-class-ii	PEJOKA_12990,PEJOKA_12995,PEJOKA_13000	RumflaXPD3002_contig_16_region001	RumflaXPD3002	s__Ruminococcus flavefaciens_H	Walker et al. 2020
s__Bacillus licheniformis_VTM3R78_50	sactipeptide	sactipeptide	allorf_349755_349868	BaclicVTM3R78_contig_3_region002	BaclicVTM3R78	s__Bacillus licheniformis	Sabino et al. 2020
s__Butyrivibrio fibrisolvens_C_MD2001_113	RRE-containing	rSAM	GMAAKK_18210,GMAAKK_18265	ButfibMD2001_contig_33_region001	ButfibMD2001	s__Butyrivibrio fibrisolvens_C	Sabino et al. 2020
s__Clostridium beijerinckii_A_HUN142_330	RRE-containing	lassopeptide	NLCFLM_07155	ClobeiHUN142_contig_4_region001	ClobeiHUN142	s__Clostridium beijerinckii_A	Sabino et al. 2020
s__Clostridium beijerinckii_A_HUN142	RRE-containing	iia	NLCFLM_27635	ClobeiHUN142_contig_45.region001	ClobeiHUN142	s__Clostridium beijerinckii_A	Sabino et al. 2020
s__Bacillus_A wiedmannii_KPR7A_39	lassopeptide	lassopeptide	GKGCKK_07220	BaccerKPR7A_contig_2_region002	BaccerKPR7A	s__Bacillus_A wiedmannii	Sabino et al. 2020
s__Bacillus_AC sp001076885_MB2021_66	lassopeptide	lassopeptide	EGPPOI_06395	BacspMB2021_contig_10_region001	BacspMB2021	s__Bacillus_AC sp001076885	Sabino et al. 2020
s__Butyrivibrio fibrisolvens_C_AB2020_102	lassopeptide	lassopeptide	HMHFPH_06130	ButfibAB2020_contig_15_region001	ButfibAB2020	s__Butyrivibrio fibrisolvens_C	Sabino et al. 2020
s__Butyrivibrio fibrisolvens_C_AR40_106	lassopeptide	lassopeptide	PHFKJA_13800	ButfibAR40_contig_19_region001	ButfibAR40	s__Butyrivibrio fibrisolvens_C	Sabino et al. 2020
s__Butyrivibrio sp000423945_FC2001_169	lassopeptide	lassopeptide	GLGEAB_00345	ButspFC2001_contig_1_region001	ButspFC2001	s__Butyrivibrio sp000423945	Sabino et al. 2020
s__Butyrivibrio sp000424545_NC3005_225	lassopeptide	lassopeptide	CKFMIE_00455,CKFMIE_00465,CKFMIE_00470	ButspNC3005_contig_1_region001	ButspNC3005	s__Butyrivibrio sp000424545	Sabino et al. 2020
s__Butyrivibrio sp000420865_XPD2006_273	lassopeptide	lassopeptide	MOBKGA_10540	ButspXPD2006_contig_8_region001	ButspXPD2006	s__Butyrivibrio sp000420865	Sabino et al. 2020
s__Clostridium butyricum_AGR2140_338	lassopeptide	lassopeptide	BAPACM_11765	ClobutAGR2140_contig_8_region001	ClobutAGR2140	s__Clostridium butyricum	Sabino et al. 2020
s__Eubacterium_H cellulosolvens_A_LD2006_473	lassopeptide	lassopeptide	PPECAL_02995	EubcelLD2006_contig_2_region002	EubcelLD2006	s__Eubacterium_H cellulosolvens_A	Sabino et al. 2020
s__NK4A144 sp000746015_MA2020_574	lassopeptide	lassopeptide	GMEKKH_03485	LacbacMA2020_contig_3_region002	LacbacMA2020	s__NK4A144 sp000746015	Sabino et al. 2020
s__Butyrivibrio sp000423945_XPD2002_267	lassopeptide	lassopeptide	LBGLEE_12210	ButspXPD2002_contig_11_region001	ButspXPD2002	s__Butyrivibrio sp000423945	Sabino et al. 2020
s__Butyrivibrio sp000621605_MC2021_214	lassopeptide	lassopeptide	POBEHB_14915	ButspMC2021_contig_10_region001	ButspMC2021	s__Butyrivibrio sp000621605	Sabino et al. 2020
s__Butyrivibrio sp000420845_AE3009_166	lassopeptide	lassopeptide	DLHIHL_13420	ButspAE3009_contig_30_region001	ButspAE3009	s__Butyrivibrio sp000420845	Sabino et al. 2020
s__Cutibacterium acnes_NLAEzlG260_848	thiopeptide	thiopeptide	NDKBCK_11940	ProacnNLAEzlG260_contig_10_region001	ProacnNLAEzlG260	s__Cutibacterium acnes	No
s__Butyrivibrio sp000420845_AE3009_167	RRE-containing	RRE-containing	DLHIHL_15250	ButspAE3009_contig_41_region001	ButspAE3009	s__Butyrivibrio sp000420845	No
s__Butyrivibrio sp000423925_VCD2006_249	RRE-containing	RRE-containing	GBJPGG_11765	ButspVCD2006_contig_14_region001	ButspVCD2006	s__Butyrivibrio sp000423925	No
s__NK4A144 sp000424365_NK4A144_601	RRE-containing	RRE-containing	DOLJMH_02275	LacbacNK4A144_contig_2_region001	LacbacNK4A144	s__NK4A144 sp000424365	No
s__Enterococcus_B mundtii_C2_445	RiPP-like	iia	FEJLPI_14705	EntmunC2_contig_32_region001	EntmunC2	s__Enterococcus_B mundtii	No
s__Lactiplantibacillus plantarum_AG30_691	RiPP-like	iib	ILLMLJ_06645,ILLMLJ_06650	LacplaAG30_contig_27_region001	LacplaAG30	s__Lactiplantibacillus plantarum	No
s__Bacillus licheniformis_VTM3R78_49	lanthipeptide-class-ii	lanthipeptide-class-ii	IKBHNK_07540,IKBHNK_07545	BaclicVTM3R78_contig_3_region001	BaclicVTM3R78	s__Bacillus licheniformis	No
s__Lactococcus lactis_NA_671	lanthipeptide-class-i	lanthipeptide-class-i	LOLDKH_12705	Laclacslactis511_contig_1_region005	Laclacslactis511	s__Lactococcus lactis	No
s__Staphylococcus epidermidis_AG42_1144	lanthipeptide-class-i	lanthipeptide-class-i	OEMDBE_00115	StaepiAG42_contig_3_region001	StaepiAG42	s__Staphylococcus epidermidis	No
s__Blautia_A schinkii_DSM10518_87	sactipeptide	sactipeptide	FLBCHA_23095	BlaschDSM10518_contig_25_region001	BlaschDSM10518	s__Blautia_A schinkii	Azevedo et al. 2015
s__Kandleria vitulina_WCE2011_506	sactipeptide	sactipeptide	JFGCNB_09960	KanvitWCE2011_contig_34_region001	KanvitWCE2011	s__Kandleria vitulina	Azevedo et al. 2015
s__Blautia_A massiliensis_SF50_93	RRE-containing	RRE-containing	IEDBEK_14860	BlautiaspSF50_contig_36_region001	BlautiaspSF50	s__Blautia_A massiliensis	Azevedo et al. 2015
s__Streptococcus gallolyticus_VTM1R27_1263	RiPP-like	iib	MOCIPG_03375,MOCIPG_03380	StrgalVTM1R27_contig_2_region001	StrgalVTM1R27	s__Streptococcus gallolyticus	Azevedo et al. 2015
s__Dorea longicatena_B_AGR2136_426	RiPP-like	iid	EMHFMI_00045,EMHFMI_00030,EMHFMI_00020	DorlonAGR2136_contig_1_region001	DorlonAGR2136	s__Dorea longicatena_B	Azevedo et al. 2015
s__Streptococcus henryi_A4_1286	lanthipeptide-class-ii	lanthipeptide-class-ii	JIALDP_01560	StrhenA4_contig_3_region001	StrhenA4	s__Streptococcus henryi	Azevedo et al. 2015

## Sheet: Angicin
>IOBNNN_05910|WP_074450823.1 ComC/BlpC family peptide pheromone/bacteriocin
MNTKTFEQFDVMTEAELSTVEGGGKGYCKPVYYAANGYSCR
>CIMDDF_06250|AAR02622.1 ComC/BlpC family peptide pheromone/bacteriocin
MNTKTFEQFDVMTEAELSTVEGGGKGYCKPVYYAANGYSCRYSNGEWGYVVTKGAFQATTDVIANGWVSSLGGGYFGKP
>EBJBHN_04290|WP_074450823.1 ComC/BlpC family peptide pheromone/bacteriocin
MNTKTFEQFDVMTEAELSTVEGGGKGYCKPVYYAANGYSCRYSNGEWGYVVTKGAFQATTDVIATGWVSSLGGAYGYATSWGRRP

## Sheet: Class I lanthipeptides
>NLCFLM_24055|WP_155268483.1 s__Clostridium beijerinckii_A_HUN142_328
MGKLDDFDLDVKVKINSKKGIKPSYLSLTPKCTSLCPTNVFVCISKRCK
>NLCFLM_24060|WP_196244879.1 s__Clostridium beijerinckii_A_HUN142_328
MAKLGDFDLDLKVKIKPKGGVTPATVSRFNCTLFGCIKVKDNI
>NLCFLM_24070|WP_155268484.1 s__Clostridium beijerinckii_A_HUN142_328
MGKLDDFDLDVKVKATPKGGVKPSITSRILCTSSCYTQFIQCHDRV
>NLCFLM_24075|WP_026887542.1 s__Clostridium beijerinckii_A_HUN142_328
MIKLDDFDLKIKKDDNKTGKVTPQVNSRYACTPGSCWKWVCFTTTAK
>NLCFLM_24120|WP_080697001.1 s__Clostridium beijerinckii_A_HUN142_328
MGKLDNFDLDVKIKKDEKRGVKPSVTSYSACTPGCATSLFRTCLTRSCKGC
>LOLDKH_12690|WP_015425978.1 s__Lactococcus lactis_NA_671
MSTKDFNLDLVSVSKKDSGASPRITSISLCTPGCKTGALMGCNMKTATCNCSIHVSK
>JJAFAM_06975|WP_091994375.1 s__Peptostreptococcus sp900112955_D1_766
MGKYEDFDIDIRKTEPRTTVSGLPKITGKICDTITKYVCSGVITISLEKCTRNCTKNKCSGRPGCGSVKQCPGSTGRR
>NKANJB_11255|WP_090169698.1 s__Pseudobutyrivibrio sp900100545_NA_874
MEKFNNDFNLDVTVSKDDTKKADVKITSKSLCTPGCVTGLLMGCAGSSATCNCSVHVG
>NKANJB_11260|WP_090169700.1 s__Pseudobutyrivibrio sp900100545_NA_874
MEKFNNDFNLDVTVSKDDAKKADVKITSKSLCTPGCVTGLLMGCAGSSATCNCSVHVG
>NKANJB_11265|WP_090169702.1 s__Pseudobutyrivibrio sp900100545_NA_874
MEKFNNDFNLDVTVSKDDTKKADVKITSKSLCTPGCVTGVLMGCNNKTATCNCSVHVG
>NKANJB_11270|WP_090169704.1 s__Pseudobutyrivibrio sp900100545_NA_874
MAKLKNDFDLDLTVSKDNTKSADVQFKSISLCTPGCPTGILMGCHKCPSGSDTVYTK
>BIJKPG_10000|WP_090169704.1 s__Pseudobutyrivibrio sp900100545_UC1225_905
MAKLKNDFDLDLTVSKDNTKSADVQFKSISLCTPGCPTGILMGCHKCPSGSDTVYTK
>BIJKPG_10005|WP_090169702.1 s__Pseudobutyrivibrio sp900100545_UC1225_905
MEKFNNDFNLDVTVSKDDTKKADVKITSKSLCTPGCVTGVLMGCNNKTATCNCSVHVG
>BIJKPG_10010|WP_090169700.1 s__Pseudobutyrivibrio sp900100545_UC1225_905
MEKFNNDFNLDVTVSKDDAKKADVKITSKSLCTPGCVTGLLMGCAGSSATCNCSVHVG
>BIJKPG_10015|WP_090169698.1 s__Pseudobutyrivibrio sp900100545_UC1225_905
MEKFNNDFNLDVTVSKDDTKKADVKITSKSLCTPGCVTGLLMGCAGSSATCNCSVHVG
>OEMDBE_00115|WP_029376348.1 s__Staphylococcus epidermidis_AG42_1144
MKNNKNLFDLEIKKETSQNTDELEPQTAGPAIRASVKQCQKTLKATRLFTVSCKGKNGCK
>AAFLLL_03100|WP_024343838.1 s__Streptococcus equinus_B315_1162
MSNEDFNLDLVSVSKNSNSGASPRITSKSLCTPGCKTGALMTCPIKTATCGCHFGN
>AAFLLL_03145|WP_164554317.1 s__Streptococcus equinus_B315_1162
MNRERGVAVAMCIGVLIGALIGALTHSIGLWTSLGIAFGLIAGLLLSKDDDDSDNEFD
>GJHPGN_02200|WP_024343838.1 s__Streptococcus equinus_SN033_1178
MSNEDFNLDLVSVSKNSNSGASPRITSKSLCTPGCKTGALMTCPIKTATCGCHFGN
>GJHPGN_02245|WP_021142636.1 s__Streptococcus equinus_SN033_1178
MNRERGVAVAMCIGVLIGALIGALTHSIGLWTSLGIAFGLIAGLLLSTDDDDSDNEFD
>EBJBHN_02005|WP_200774538.1 s__Streptococcus equinus_GA1_1187
MNRERGVAVAMCIGVLIGALIGALTHSIGLWTSLGIAFGLIAGLLLSSDDDDSDNEFD
>EBJBHN_02050|WP_024343838.1 s__Streptococcus equinus_GA1_1187
MSNEDFNLDLVSVSKNSNSGASPRITSKSLCTPGCKTGALMTCPIKTATCGCHFGN
>NMKNOF_03395|WP_024343838.1 s__Streptococcus equinus_SI_1209
MSNEDFNLDLVSVSKNSNSGASPRITSKSLCTPGCKTGALMTCPIKTATCGCHFGN
>NMKNOF_03440 s__Streptococcus equinus_SI_1209
MNKERGVAVAMCIGVLIGALIGALTHSIGLWMSLGIAFGLIAGLLLSTDDDDSDNEFD
>NMKNOF_03470|WP_159428410.1 s__Streptococcus equinus_SI_1209
MMKINTDFLKDSNLTDFNGKGMVCGLDGCGVDNSNKSQEDKPKKEH
>OFIEBM_02105|WP_024343838.1 s__Streptococcus equinus_R5_1254
MSNEDFNLDLVSVSKNSNSGASPRITSKSLCTPGCKTGALMTCPIKTATCGCHFGN
>OFIEBM_02150|WP_021142636.1 s__Streptococcus equinus_R5_1254
MNRERGVAVAMCIGVLIGALIGALTHSIGLWTSLGIAFGLIAGLLLSTDDDDSDNEFD

## Sheet: Class II lanthipeptides
>DDFDAA_09760|MBQ1857936.1
MKMSLLNNEEALHVEAGKCGAFFGIPIDPCKKKELPCSHGYASYCVSAFGGGCVGEFASI
>DDFDAA_09795|SKC61297.1
MKMNLINSAEAKAVKGGVPSMIEPCKTIDVILCYADYFPGPRCKKFEFLKPSDPFEDILK
>DDFDAA_09800|MBQ2526213.1
MKKMKMNLLNSAEAKEVRGGIKVPGVPACGMKEYGKTCVYNFFPEGNPIEDILKDILR
>DDFDAA_09810|SKC61319.1
MSKNLEKAIKMAESKMIAENPVNLDSEAMSILNGGQEINPGVFGTISAECRADRVSCHERKPDARDLIQLIFH
>DDFDAA_09820|MBR6362042.1
MKKIKTIENSINDLREARLGISQMSDIYGGKKDKSHHCFGLDQFMINDYCFCNKRRFI
>allorf_250451_250519
MLNDEMFHVNFGAFFSCCFSAC
>IKBHNK_07540|WP_222430858.1
MSKKEMILSWKNPMYRTESSYHPAGNILKELQEEEQHSIAGGTITLSTCAILSKPLGNNGYLCTVTKECMPSCN
>IKBHNK_07545|MDI5789323.1
MKTMKNSAAREAFKGANHPAGMVSEEELKALVGGNDVNPETTPATTSSWTCITAGVTVSASLCPTTKCTSRC
>IEDBEK_16395|WP_390571442.1
MKKNYRNPMTRPENFMNPAGNVMKEIKEADLNNFSAGAGEPRVSDGSQFCTSTKECNWGTIMFVCC
>CCKMEK_13005|WP_092249223.1
MSKKKLDQVVGASFEDLNTEDMQNTQGGGDVNAETIVTISNLTLVGPIVSIPVVSCAK
>CCKMEK_13010|WP_092249226.1
MGKKKLDQIVGTSFEDLNTEDMQNTQGAGDVDAETTPVIMPICSPSAVVNPTLALSLISK
>CCKMEK_13015|WP_092249229.1
MGEKEINKVVGNSFEELGAEDMQQTQGAGDVNPEVVSNCFTLTPSVIVANPSLVSVSLLNK
>CCKMEK_13020|WP_092249232.1
MGKKDLEKIVGAAYEDLNTEDMQNTQGAGDTEAETVSLAITGAIASVISGAISLKKCV
>CCKMEK_13030|WP_092249238.1
MGKKDLDKIVGAAFEELDVDDMQQVQGAGDVEAETTVPLSVVIATAASAIYSSKKC
>CCKMEK_13035|WP_092249241.1
MSEEKKIEEVVGGSFEEMPLEDMENTQGAGDVDAETTPALPVSAWGVSVIASAVSGAIVSSKKC
>CCKMEK_13040|WP_092249244.1
MAQEKINEVVGESFEDLKEDEMLQTQGAGDVDAETTPAITVSAAVVIGGSLGFEATVKVTKTCNGNCG
>CCKMEK_13045|WP_092249247.1
MRLKKFVGEAFEELTVDEMKMVQGSGDVEADFNYMAVLSQANAAMAITASPVLITLDGRC
>DCMDNB_13195|WP_091822691.1
MGDLNAIKDPVLRQKMEILTDPNANVSIELTEQDMQALAGAGWYSEMSAALGNRGSYCTLTKECQACCN
>DCMDNB_13220|WP_175475200.1
MKKTIVKKMGDKMIKKAEKQETIPFSCFGALFYEVERPECLKKLDKERLENSDR
>DCMDNB_20310|WP_091825590.1
MRKEMTIDLEKIDGVREMSYEEVDKIAATGYYTSKQIWDTEYDVKLRETKNILKMLHLNF
>CCDOAK_13055|WP_255344696.1
MMFAEFEVEEKAFDEDLFVNGFSKAASTEKTNCNVSSCVDSCCC
>GBJPGG_04055
MTKTKKTKCYIYTRVSTAIQVDGYSLEAQKEKIRKYAEYQDIEIAGEYSDEGFSGKNIKGRHYYSDGYYTSISRNCNV
>GBJPGG_08515|WP_196811651.1
MGEFNNEIKNAPEGEVNEQELKELTNAEQAGGVAPVVPIIIAASTAFCPTIKCTSKC
>GBJPGG_08520|WP_035773641.1
MANVKDIKDPVLRQKMEILTDPKASVSIELTEQDMEALAGAGWYADLSASLGNRGSYCTITKECQACCN
>GBJPGG_08545|WP_155834294.1
MKKEIAKMLGDALIKKAENPNECALIFFHEVERPECLKKLDRERAKELELDK
>GBJPGG_08570|WP_026528994.1
MRKGKTIDLGKIDGVREMSFEEVDKIAATGYYTSKQIWDTEYDVKLRETKNILKMLHLNF
>allorf_102434_102535
VWWANSWQQLLHAQSDVSMLTGGCSASLEWFEC
>allorf_107243_107380
VGVGVMRGAVPSTRGPEWTHHWCNCCRANGIAGKRNADGINAEGI
>EMHFMI_14960|WP_028087812.1
MKKNLRSNVLKEEVAGNVMTELNEAELGEISGAGSEARGSNGGFCTLTVECNQLFTIVCCK
>GEBGMI_07490|WP_078787334.1
MNTENKNEVTWLDEVSAQEFDEEVYGACSTNTFSLSDYMGNNGNWCTISHECMAWCK
>GEBGMI_07495|WP_078787335.1
MEKNNLELGKYMESDLIALTDETVDGGTTPATPATPVIVAVSAYVSDKTCPTTACTRAC
>GEBGMI_07570|WP_078787348.1
MAFVIGDGCIGCGSCAGTCPVGAISDNGGVYVIDANTCISCGACAGTCPMGVISEA
>NNFCLM_15435|SFL42531.1
MHKKKVVNLDNIEGVREMSFEEVDRIAATGYYTSKQIWDLEYDVKLRETKNILKMLHLEF
>NNFCLM_15485|SFL42827.1
MENLSNIKDPVLRAKVELIMNDPSGNVSVELSEQDMEALAGAGKKSISAALGNKGHICTITKECQACCN
>allorf_649149_649220
LGIQKIRAAITGCFFSSVPACPL
>HGNADM_17130|SFH65255.1
MEREKFMTMAGNIEAELEEVKVGEDSNAMIPATTITTAFFTIYCC
>NPEPEM_10265|WP_027422484.1
MNKNFRNQVTKEAVGSLENELKNQEMNDINGGVSPAVVSALTAISGLSHSVTSHVSKHRKCGAYWTISKECFGKRC
>DPDKIB_18145|WP_181392907.1
MHLEQNLDSAGDLFMELDEQNKIIPDEDNVEMGISHTSGCGVFLTIYCC
>LCIMGM_09205|WP_181368638.1
MKEEKAIEFAGDLFQEVDEVSKIISDIDRIEQIFTNTVGCSNLFTIYCC
>LCIMGM_09215|MET3740483.1
MVMEGFFTDFYKVFEDTYHTIGGQSVALKGFNFYNEVE
>LCIMGM_09265|MET3740473.1
MKKLEKKFRKHRYTIESFDCSCGCPCPCNYCAATYVAQRNADKNRIYNAADNAIMAS
>PEJOKA_12990|WP_075425413.1
MKNPMIENNINAELFEAIDENAVNGGLKLTLRHSAFCFITPPITPNMVTIGCAATTILSTKICPKIK
>PEJOKA_12995|WP_075425414.1
MKNPMIENNINTDLFEAIDENAVNGGRSIAMFSCPALACAIRISVNICPAVGTAAVAVAGAVAAGVAGVVKKK
>PEJOKA_13000|WP_075425415.1
MKNPMIENNINAELFEAIDENAVNGGLSIIGIHTTIQPISSALLPIKSVKILCLTVMPRTSIKLGCAVIA
>PEJOKA_13005|WP_075425416.1
MKNPMIENNINAELFEAIDENAVNGGLSIIGIHTKTIQPISSALLPIKSVKILCLTVMPRTSIKLGCAVIA
>PEJOKA_13010|WP_075425417.1
MKNPMIENNINTDLFEAIDEHAVNGGIDSYVGKGDCIIISFVPSARAICGTVVSFDSRCLHVSIRTQCSLLLELK
>PEJOKA_13020|WP_075425419.1
MKNPMIENNINTELFEAIDEHDVNGGLRLNPGARIPRSADCGCKVSVRGVCIKQTFNCPIDTIGRCGITPIIDGPIRKL
>GJHPGN_04860|WP_004230772.1
MATIIIALLIAVGVVMGLRSYIKGKGSCGDCNCSCPVKDNQRKSAKTK
>GJHPGN_04875|WP_303189437.1
MKNTNIIDIKATEALQELSLEELDTIIGAKKGSGVVPTVSHDCHMNSWQFLFTCCS
>EBJBHN_05615|WP_303189437.1
MKNTNIIDIKATEALQELSLEELDTIIGAKKGSGVVPTVSHDCHMNSWQFLFTCCS
>EBJBHN_05630|WP_004230772.1
MATIIIALLIAVGVVMGLRSYIKGKGSCGDCNCSCPVKDNQRKSAKTK
>IKMHFE_03160|WP_303189437.1
MKNTNIIDIKATEALQELSLEELDTIIGAKKGSGVVPTVSHDCHMNSWQFLFTCCS
>IKMHFE_03175|WP_027967920.1
MATIMIALLIAVGVVMGLRSYIKGKGSCGDCNCSCPVKDNQRKSAKTK
>HDEPEA_05685|WP_303189437.1
MKNTNIIDIKATEALQELSLEELDTIIGAKKGSGVVPTVSHDCHMNSWQFLFTCCS
>HDEPEA_05700|WP_027967920.1
MATIMIALLIAVGVVMGLRSYIKGKGSCGDCNCSCPVKDNQRKSAKTK
>MOADFP_05015|WP_004230772.1
MATIIIALLIAVGVVMGLRSYIKGKGSCGDCNCSCPVKDNQRKSAKTK
>MOADFP_05030|WP_303189437.1
MKNTNIIDIKATEALQELSLEELDTIIGAKKGSGVVPTVSHDCHMNSWQFLFTCCS
>allorf_005918_006055
MLSICHQFIIWYNLKVIKGVITYKSKINTLYTKHCCSNLKFDFKI
>allorf_009517_009624
LANLGYLSRELKANLGQNITLGLPCVTIWQMLSNI
>MOCIPG_05750|WP_074596227.1
MDKLNHSAVTSLNEVSDSELDTILGGSRFWQGVVPTVSYECRMNSWQSIFTCC
>allorf_021870_022022
VSFLTLDVVIKAGKTPYFTRKSYEFLLCTYIVNSKTIKKHLTVSFLRKVT
>allorf_05963_06100
MLSICHQFIIWYNLKVIKGVITYKSKINTLYTKHCCSNLKFDFKI
>allorf_09562_09669
LANLGYLSRELKANLGQNITLGLPCVTIWQMLSNI
>KALHLD_10070|WP_074596227.1
MDKLNHSAVTSLNEVSDSELDTILGGSRFWQGVVPTVSYECRMNSWQSIFTCC
>allorf_21915_22067
VSFLTLDVVIKAGKTPYFTRKSYEFLLCTYIVNSKTIKKHLTVSFLRKVT
>allorf_04512_04619
LANLGYLSRELKANLGQNITLGLPCVTIWQMLSNI
>GILPNI_07245|WP_074596227.1
MDKLNHSAVTSLNEVSDSELDTILGGSRFWQGVVPTVSYECRMNSWQSIFTCC
>allorf_16865_17017
VSFLTLDVVIKAGKTPYFTRKSYEFLLCTYIVNSKTIKKHLTVSFLRKVT
>JIALDP_01565|WP_238144647.1
MMNATENQIFVETVSDQELEMLIGGADRGWIKTLTKDCPNVISSICAGTIITACKIVLNLLPSNFLK
>LJCFBI_03495|WP_061815019.1
MKQDNFEIDSLDYEINSQELNGKSAAGWRTAVRLTVQGRCGWWFTYSYECTSPNVRCG
>LJCFBI_03500|HGR6915633.1
MKSKKVNTEIDTLEFEIDNQELNGTSGSGWWYTAFKMTLAGRCGLCFTCSYECTTNNVRC
>LJCFBI_03505|HFN9674049.1
MRKNNNHKEIDTLDFEVKNQELSGKSGSGWFTAVQLTLAGRCGRWFTGSYECTSNNVKCG
>LJCFBI_03510|TVW15624.1
MPKNTSRPEIDSLSFEVENQELSGKSGSGWFTAVQLTLAGRCGRWFTGSFECTTNNVKCG

## Sheet: Lassopeptides
>GKGCKK_07220|SCN07069.1 Paeninodin family lasso peptide
MKKDWTIPTLEVLDINMTMAGPGLKTPDAVQPDVDEVVHYS
>EGPPOI_06395|WP_152910808.1 Paeninodin family lasso peptide
MEKLEWKEPKLEVLEVSKTMASTFDNNSLDNTYPAGTAWGDLGWS
>HMHFPH_06130|WP_022757275.1 Paeninodin family lasso peptide
MKAWNTPVIETLEINETAAGGRQVTSHDGNIRVDNGIPAEEYLSGPVER
>PHFKJA_13800|WP_155244493.1 Paeninodin family lasso peptide
MKVWNAPVMESLEINETAKGGKKVSEHDGFINYSHNGLPAEEYASGPVAK
>GMAAKK_18210|WP_155244493.1 Paeninodin family lasso peptide
MKVWNAPVMESLEINETAKGGKKVSEHDGFINYSHNGLPAEEYASGPVAK
>CKFMIE_00455|WP_155830610.1 Paeninodin family lasso peptide
MKWNAPVMEELNINATANGMAPDENFDGDWVEINGKWYRPGNGSVSGGEIAQ
>CKFMIE_00465|WP_155830610.1 Paeninodin family lasso peptide
MKWNAPVMEELNINATANGMAPDENFDGDWVEINGKWYRPGNGSVSGGEIAQ
>CKFMIE_00470|WP_155830612.1 Paeninodin family lasso peptide
MKWNAPVMEELNINATANGMAPDENFDGDWVEINGRWYRPGNGSISGSETAH
>IDKLLN_15895|WP_177174071.1 Paeninodin family lasso peptide
MKKWNVPAMEELSINETANGLAPSEDFDGDWVQIDGKWYRPGNGNSSN
>NLCFLM_07155|WP_155268540.1 Paeninodin family lasso peptide
MNETKLKWSEPEVMDLSVKDTQLGGHYSSSPDGAPWQDSNGNWQEPHGKS
>BAPACM_11765|KJZ83702.1 Paeninodin family lasso peptide
MKLEWNDPSFKDLSVVNTEAANKTNPIHDGTIYHTNYGDFEGHKS
>MDCENI_12925|SFO96791.1 Lasso RiPP family leader peptide-containing protein
MKKKYVKPEVEINVFEIEEITASSESIDAGGCSACF
>DKDFGO_05825|SCW44172.1 Lasso RiPP family leader peptide-containing protein
MENEKKVYETPVVTKVEFDASERITASGCDSANYSATQWCLMPCNLA
>APNHLP_03785 Lasso peptide
MMKEKYTAPDMELIEFESEDVITTSDPELPPQ
>MDDLCH_11040|WP_278289648.1 Lasso peptide
MEKKYTTPEMEITEFEAEDVITTSGGANGNNEYEYGGSVID
>MOBKGA_10540|WP_022765650.1 hypothetical protein
MKTWVNPEVVELEISATAQGDGPIAIPDAIRVDNDGTWYSFPSGSSQDAQ
>PPECAL_02995|WP_027870272.1 hypothetical protein
MKKWVNPEFKVLNISKTTYGPWNQTIPDSELTAEFDEFGNVKGYRQLFGQASGTTGETGTPAV

## Sheet: Core Peptides IIA
>LHAIJF_07965|WP_014074090.1 s__Ligilactobacillus ruminis_DSM20403_696
MRQLSEKELKKIMGGKYYGNGVYCGKHKCRVDWGQAWGCSVNRWGAAVGTGGKATIGHC
>FEJLPI_14705|WHL35506.1 s__Enterococcus_B mundtii_C2_445
MKKLTAKEMSQVVGGKYYGNGVSCNKKGCSVDWGKAIGIIGNNSAANLATGGAAGWKS
>NLCFLM_27610|WP_026888094.1 s__Clostridium beijerinckii_A_HUN142_330
MEKFTELTDKEMEMVSGGTYYGNGVSCDDKKCTVDWGKAWSCGADRWGGEVASGGKAPVGNC
>GILPNI_10090|WP_074628193.1 s__Streptococcus gallolyticus_VTM2R47_1274
MNTKTFEQFDVMTDAELAKVEGGKTIYYGNGLYCNANKCWVNWSQTATTIANNSVMNGLT
GGNAGWHSGGRA

## Sheet: Core Peptides IIB
>CCKMEK_09845|WP_092247380.1 Bacteriocin class II with double-glycine leader peptide
MENTMFYEIENEQLFNVEGGNVVGDAATILGAGAAGAEIGGAIGGAIGGPGGAFTGGVVGGAIGVGCGVMIVVTD
>CCKMEK_09850|WP_092247383.1 Class IIb bacteriocin, lactobin A/cerein 7B family
MEMILSNDFCEIDQKECLDINGGNAEPLEVAEVVVGGVLVANSPVVAVVNPGAGVATLGLGLTMLADGYDAIQH
>CECIIA_09960|WP_175537334.1 Class IIb bacteriocin, lactobin A/cerein 7B family
MTEFEELENVEELGDGWVAVGAVVGVGIVGVAVYLGVAT
>CECIIA_09965|WP_175537336.1 Class IIb bacteriocin, lactobin A/cerein 7B family
MNKEILKFEELEATEELGNLGDFMKGLAGGIAGGCAVVGAYAAVAGVAT
>MFGIFH_07670|WP_181022511.1 Class IIb bacteriocin, lactobin A/cerein 7B family
MNGFENISNEEMLEVDGGFWVTAAVIIGVVTGGAYIVGAYKGSKN
>MFGIFH_07680|WP_181022512.1 Class IIb bacteriocin, lactobin A/cerein 7B family
MNEFVMLTNNELYSIEAGGIWGKVGGTLITVGGVIATGVNPVSVGIGLVSLGTIWIG
>MFGIFH_07685|WP_103952883.1 Class IIb bacteriocin, lactobin A/cerein 7B family
METILSNEFSLLNEREEEYVNGGGVTAFVYALGFMAGVAPVWVCVGGAMVLVGAGMCIYDAVK
>ILLMLJ_06645|QGV13665.1 two-peptide bacteriocin plantaricin EF subunit PlnE
MLQFEKLQYSRLPQKKLAKISGGFNRGGYNFGKSVRHVVDAIGSVAGIRGILKSIR
>ILLMLJ_06650|MGA3534237.1 two-peptide bacteriocin plantaricin EF subunit PlnF
MKKFLVLRDRELNAISGGVFHAYSARGVRNNYKSAVGPADWVISAVRGFIHG
>LHAIJF_07945|WP_014074090.1 Bacteriocin-type signal sequence-containing protein
MRQLSEKELKKIMGGKYYGNGVYCGKHKCRVDWGQAWGCSVNRWGAAVGTGGKATIGHC
>LHAIJF_07950|WP_143454992.1 Bacteriocin-type signal sequence
MENAKHNLKKLSEEELKKIKGGKVQHNRLYHAKPKTSQSYCLYNPFKKICWR
>ACJJKH_05300|WP_090487345.1 Class IIb bacteriocin, lactobin A/cerein 7B family
MRELTNNELQIIDGGVNGLKVAGGVLLVAAGVGECATVAFSAGGVCTALGGVGCIIDGLND
>ACJJKH_05305|WP_090487348.1 Class IIb bacteriocin, lactobin A/cerein 7B family
MDLVLSNDFSQLSTMDEMLVEGGDWAEFGYAALGTVSIAAAPIALAAGQPWAAVALVGNGLYQFGNL
>APNHLP_17160|WP_109728138.1 Lactobin A/cerein 7B family class IIb bacteriocin
MNHVMKKTDSFIELSANEMKEINGGTDVAGAAIAFVALCGAAIVGGFEAGRAFVRDLRKKFS
>APNHLP_17165|WP_146198216.1 Lactobin A/cerein 7B family class IIb bacteriocin
MELTYSNSFVDITDSSEIYDVNGGSVSLGTAILVVGACVLACVVIGFIAGCIYEAIMG
>DDIDDG_02250|WP_074564470.1 Bacteriocin
MEKGVIYEGSSFKNLNEVDLCEISGGGIDPVLVAGACMIGVAGAGPLGCAGVAVFTWGFYNGYEGAKRG
>DDIDDG_02255|WP_074799080.1 Class IIb bacteriocin, lactobin A/cerein 7B family
MKNLEQFDVMTSAELSTVEGGSVEAVGIVLGAAWAIYSFGEAAGRTAYYVTHSK
>EGPFLP_00955|WP_094140010.1 Bacteriocin-like peptide J BlpJ
MNTKTFEQFDVMTEAELSTVEGGNKCVNAIFGGALTGAGSGFVGGMATLGVTSIPGAFVGAHFGAIAGGLYCVGASL
>EGPFLP_00960|WP_006531876.1 Bacteriocin class II with double-glycine leader peptide family protein
MNDKFHEMTNSDLELVSGGGKVGAAVGGCLGGMLLAWAGGPVTATGYAVVCGTAGAAAAYFN
>IKMHFE_06975|WP_074615778.1 Bacteriocin-type signal sequence
MNTKTFEQFDVMTEAELSTVEGGKSFFYDFGYWYGSHASLSNLANNLGRMLRS
>IKMHFE_06980|WP_021143186.1 Bacteriocin
MEKNNKYVVLSNEQLSDISGGNVGWLSLVDPVYNLVSGLYDGWKSKHKKK
>OLMONE_04595|WP_158634782.1 Bacteriocin
MEKNNKYVVLSSEQLSDISGGNVGWLSLVDPVYNLVSGLYDGWKSKHKKK
>OLMONE_04600|WP_039697853.1 Bacteriocin-type signal sequence
MNTKTFEQFDVMTETELSTVEGGKSFFYDFGYWYGSHASLSNLANNLGRMLRS
>ECDHJF_06265|WP_074482420.1 Bacteriocin-type signal sequence-containing protein
MKNLEQFDVMTDEALSTVEGGNVVINTAGVAIAGGVVGAGVCSASVAFAPFTGACAYVGAKAFASGYLIAHYS
>ECDHJF_06270|WP_074482421.1 Bacteriocin class II with double-glycine leader peptide
MKDLETKELERIIGGNQRAGEVFLSAAAGAAQGVPVCMQTGVAIQPGAMLACAGVGAALGVVFPH
>ECDHJF_06275|WP_074482423.1 Class IIb bacteriocin, lactobin A/cerein 7B family
MNTKTFEQFDVMTSAELSNVEGGSVEVVGIVLGAAWAIYSFGEAAGRTAYYVTHSK
>ECDHJF_06280|WP_074564470.1 Bacteriocin
MEKGVIYEGSSFKNLNEVDLCEISGGGIDPVLVAGACMIGVAGAGPLGCAGVAIFTWGFYNGYEGAKRG
>NOCGMI_06625|WP_074564470.1 Bacteriocin
MEKGVIYEGSSFKNLNEVDLCEISGGGIDPVLVAGACMIGVAGAGPLGCAGVAVFTWGFYNGYEGAKRG
>NOCGMI_06630|WP_074560934.1 Class IIb bacteriocin, lactobin A/cerein 7B family
MKNLEQFEALTSAELSTVEGGSAEVVGIVLGAAWAIYSFGEAAGRTAYYVTHSK
>BKANDP_05990|WP_074482424.1 Bacteriocin
MEKGVIYEGSSFKNLNEVDLCEISGGGIDPVLVAGACMIGVAGAGPLRLCWSGNIHLGIL
>BKANDP_05995|WP_074564472.1 Class IIb bacteriocin, lactobin A/cerein 7B family
MNTKTFEQFAAMTEVELSNVEGGSVEVVGIVLGAAWAIYSFGEAAGRTAYYVTHSK
>BKANDP_06000|WP_074564475.1 Bacteriocin class II with double-glycine leader peptide
MKDLETKELERIIGGNQRAGEVFLSAAAGAAQGVSVCMQTGVAIQPGAMLACAGVGAALGVVFPH
>BKANDP_06005|WP_074564476.1 Bacteriocin-type signal sequence-containing protein
MKNLEQFDVMTDEALSTVEGGNVVINTAGVAIAGGVVGAGVCSASVALAPFAGACAYVGAKALASGYLIAYYS
>HDEPEA_06120|WP_159428325.1 Bacteriocin-type signal sequence
MKENREYVILTDEQLSGISGGKIGWISLVDPVYNLVSGLYDGWKSKHK
>HDEPEA_06125|WP_074602958.1 Bacteriocin-type signal sequence
MKNLEQFDVMTSAELSNVEGGKSFFYDFGYWYGSHASLSNLANNLGRMLRS
>NDNJMB_02865 Class IIb bacteriocin, lactobin A/cerein 7B family
MKYDEMGLLTDEELLKISNQKIVLDNSMMLTSSSAGKTAGKAALAAGPAAAVFLPIAAVA
>NDNJMB_02870 Mersacidin/lichenicidin family type 2 lantibiotic
MALNNDWLLTDAELNEISSAELESNVMELTSPAWSTALKVGLNLLPVGTVFL
>NDNJMB_09565|WP_159428316.1 Bacteriocin-type signal sequence
MKENREYVILTDEQLSDISGGKIGWISLVDPVYNLVSGLYDGWKSKHK
>NDNJMB_09570|WP_074602958.1 Bacteriocin-type signal sequence
MKNLEQFDVMTSAELSNVEGGKSFFYDFGYWYGSHASLSNLANNLGRMLRS
>GINLMA_03675 Class IIb bacteriocin, lactobin A/cerein 7B family
MKYDEMGLLTDEELLKISNQKIVLDNSMMLTSSSAGKTAGKAALAAGPAAAVFLPIAAVA
>GINLMA_03680 Mersacidin/lichenicidin family type 2 lantibiotic
MALNNDWLLTDAELNEISSAELESNVMELTSPAWSTALKVGLNLLPVGTVFL
>GINLMA_04435|WP_074564476.1 Bacteriocin-type signal sequence-containing protein
MKNLEQFDVMTDEALSTVEGGNVVINTAGVAIAGGVVGAGVCSASVALAPFAGACAYVGAKALASGYLIAYYS
>GINLMA_04440|WP_074564475.1 Bacteriocin class II with double-glycine leader peptide
MKDLETKELERIIGGNQRAGEVFLSAAAGAAQGVSVCMQTGVAIQPGAMLACAGVGAALGVVFPH
>GINLMA_04445 Class IIb bacteriocin, lactobin A/cerein 7B family
MNTKTFEQFAAMTEVGLSNVEGGSVEVVGIVLGAAWAIYSFGEAAGRTAYYVTHSK
>GINLMA_04450|WP_074482424.1 Bacteriocin
MEKGVIYEGSSFKNLNEVDLCEISGGGIDPVLVAGACMIGVAGAGPLRLCWSGNIHLGIL
>JHGBMJ_09340|MDO4964387.1 Bacteriocin
MLTRFFTISSRTLAFLEKLKTVFDSWLAPLALLLLGITYFFIEINRQVAIVLSIISLFLIFTYLILGAYLFIRIRFFLWKNGKEK
>JHGBMJ_09345|WP_009855010.1 Bacteriocin class II with double-glycine leader peptide
MNTKTFEQFDVMTDEALSKVEGGYSKTDCLNAMITGIAGGIVAGGTGAGLVTLGVAGLPGAFVGAHIGAIGGGATCVGGMLFN
>JHGBMJ_09350|WP_009855009.1 Class IIb bacteriocin, lactobin A/cerein 7B family
MSLNKFTNFQELDKNHLQTISGGKGNMGSAIGGCIGGVLLAAATGPITGGGAAMICVASGISAYL
>MOCIPG_03375|WP_074595799.1 Bacteriocin class II with double-glycine leader peptide
MNTKTFEQFDVMTDEALSTVEGGKKCNYSQVIFDGFMGAAAGAAGNVPGIVIGGIGGAVLSYGGYCL
>MOCIPG_03380|WP_142349837.1 Bacteriocin class II with double-glycine leader peptide
MVVIVYNKMKESIKMEQFKRMTEDDLSVVSGGSKLQCAVTQAGGALAGFGAGTALGPWGSVAGFAIGYQYATSKYC
>KALHLD_05605|WP_142349837.1 Bacteriocin class II with double-glycine leader peptide
MVVIVYNKMKESIKMEQFKRMTEDDLSVVSGGSKLQCAVTQAGGALAGFGAGTALGPWGSVAGFAIGYQYATSKYC
>KALHLD_05610|WP_074595799.1 Bacteriocin class II with double-glycine leader peptide
MNTKTFEQFDVMTDEALSTVEGGKKCNYSQVIFDGFMGAAAGAAGNVPGIVIGGIGGAVLSYGGYCL
>KCLKHH_07005|WP_180366640.1 Bacteriocin-type signal sequence
MKNLEQFDVMTSAELSHVEGGKSFFYDFGYWYGSHASLSNLANNLGRMLRS
>KCLKHH_07010|WP_159428325.1 Bacteriocin-type signal sequence
MKENREYVILTDEQLSGISGGKIGWISLVDPVYNLVSGLYDGWKSKHK

## Sheet: Circular bacteriocins
>Clostridium|WP_092479196.1 sp. DSM8431
MKKKMSYLIISSLAIAMIASSIGLASTLGISSYAAKKVIDIIDAVSTVATIISLATAVIG
AGAISAAIVATAKKMIKKYGKKYAAAW
>Lacbachobacterium|SFG49822.1 sp. C7
MSSMILCMLIITGINCCTNSNLIATLGISAYASKKIIDIISTAGTVWSVVGIVATIAGSG
GIGVGVLATAKLLAKKYGRKYAARW
>Lachnobacterium|WP_022748856.1 bovis AE2004
MYFITKIISNLTAAGVITSKNAKVVIAAINAGATATTIIALVAGTGITAYIVKKAFQHGA
KKVIIAA
>Lachnobacterium|WP_022748856.1 bovis C6A12
MYFITKIISNLTAAGVITSKNAKVVIAAINAGATATTIIALVAGTGITAYIVKKAFQHGA
KKVIIAA
>Lachnobacterium|WP_022748856.1 bovis DSM14045
MIALVAAQLGVTSAVATTVVNVVLKAGTLVTVLGILGSIASGGAGTLMTMGWTAFKATVK
RLAKKSMARAIAW
>Lachnobacterium|WP_022748856.1 bovis NK4B19
MYFITKIISNLTAAGVITSKNAKVVIAAINAGATATTIIALVAGTGITAYIVKKAFQHGA
KKVIIAA
>Lachnobacterium|WP_022748856.1 bovis S1b
MYFITKIISNLTAAGVITSKNAKVVIAAINAGATATTIIALVAGTGITAYIVKKAFQHGA
KKVIIAA
>Lachnospira|WP_027430346.1 multipara ATCC19207
MNKIVSLIGCSFETASVILNALDVASFIGVLCALTGIGATAGAAILGYKAAITTVAKTAG
KYAAKAM
>Lachnospira|WP_027430346.1 multipara D15d
MNKIVSLIGCSFETASVILNALDVASFIGVLCALTGIGATAGAAILGYKAAITTVAKTAG
KYAAKAM
>Clostridium|WP_092479196.1 polysaccharolyticum DSM1801
MNKKCALAVGTMLIFSMMFGVSGVVAQLGVTTAAATKIIDIIDAGSTALTIISILGTVVG
AGAVSYGFVVAAKAMIKKVGKKLAITW

## Sheet: Thiopeptide
>KFBNFK_06715|WP_073452783.1 Thiocillin family RiPP
MTTIDLTLADSDFGVEELPEGNALGCFFCAASASCPACAACASTAGCAASASTEACAACASTTSC
>EGGKLK_11510|WP_143008954.1 Thiocillin family RiPP
MTDHIDLNAIEDLEPEPMSEGDALGCYFSASSYSTASCPGGTVASLGSASTLG
>EGGKLK_11515|WP_143008955.1 Thiocillin family RiPP
MNDDIELFGQDIGQDVENLPEGNALGSFTTFSSASTGGSTYACASTAACVG
>EGGKLK_11520|WP_143008956.1 Thiocillin family RiPP
MNDNIVELLGQDIGQDVENLPEGNALGSWSTAASASTASCPATSASSFTTASSAG
>EGGKLK_11525|WP_143008957.1 Thiocillin/thiostrepton family thiazolyl peptide
MDNGIDLIGDDIELETLADGSALGCFACLTSGSSASCPATSASSLTTASSFG
>JLAFBF_10045|EIY65147.1 Bacteriocin
MKKVSNKVLSRAFGGKMFGSKTECERWEGGCRCRQVYYTFWVKSYGAWNPAADWQCN
>PJEFHC_01255|WP_022772409.1 Natural product
MNFTKEQIEKAAKCKSVDELLELAKAEGIELAKDEAEKYFAQLSNGELSIDDMTDIAGGACGGNVCAQC
>AKPHMP_02650|WP_103868155.1 Natural product
MNFTKEQIEKAAKCKSVDELLELAKAEGVDLSKEDAEKYFAQLSSGELSVDDMTDIAGGACCGNACAQC
>MOBKGA_17235|WP_022766930.1 Natural product
MNFTKEQIEKASKCKSVDELLELAKAEGIDLARAEAEKYFAQLSSGELNLDDMTSVAGGACAGNACAQC
>NBBJMH_14350|WP_084170578.1 streptolysin S family TOMM toxin
MLKMNSHLANTCNNTEKVTVAPGACCTCCCCCCVAINAATSGTATGGAAGFKP
>KILMKN_15385|SEA46693.1 Bacteriocin-type signal sequence-containing protein
MKKKKEKSKMLTELEQMKILGGRKEESLKLSMKNCKCVCVPQTNDDI
>HIAALN_00640|WP_177178348.1 Bacteriocin-type signal sequence-containing protein
MESLKLKEKSGLTREDLVAILGGSNVTNSVEASDSRERTRVQQTKLQQETCACDAIG
>NDKBCK_11940|WP_002518054.1 Thiocillin/thiostrepton family thiazolyl peptide
MENETLDLDVMELADIIGSASDQDDMAQVMAASCTTTSVSTSSSSSS

[truncated: 4 more sheets: LAP, Ranthipeptide, Sactipeptide, Cyclic-lactone-AIP]
