# Supplementary material for: The Hungate1000 prokaryotic culture collection encodes a wide variety of bacteriocins
Source: mSystems. 2026 May 27;11(6):e00195-26. doi: 10.1128/msystems.00195-26 (PMC13289728; doi:10.1128/msystems.00195-26)
Supplement: Table S5 — BGCs on plasmids from the Hungate1000. [file msystems.00195-26-s0007.xlsx]

## Sheet: Sheet1
bgc_type	scaffold_ID	genome_id
thiopeptide	BacxylNLAEzlG339_scaffold00010	BacxylNLAEzlG339
thiopeptide	LacmulD15d_scaffold00002	LacmulD15d
ranthipeptide	BlaschDSM10518_scaffold00021	BlaschDSM10518
ranthipeptide	BlautiaspSF50_scaffold00002	BlautiaspSF50
ranthipeptide	ButspINlla14_scaffold00005	ButspINlla14
ranthipeptide	ButspSu6_scaffold00006	ButspSu6
ranthipeptide	EubrumFB3002_scaffold00005	EubrumFB3002
ranthipeptide	LacbacA10_scaffold00003	LacbacA10
ranthipeptide	LacbacNC2004_scaffold00006	LacbacNC2004
ranthipeptide	LacbacNE2001_scaffold00017	LacbacNE2001
ranthipeptide	LacbacXBB1006_scaffold00008	LacbacXBB1006
ranthipeptide	LacbovC6A12_scaffold00001	LacbovC6A12
ranthipeptide	RumflaSAb67_scaffold00006	RumflaSAb67
lassopeptide	ButspXPD2006_scaffold00008	ButspXPD2006
lanthipeptide-class-ii	StrhenA4_scaffold00003	StrhenA4
lanthipeptide-class-i	ClobeiHUN142_scaffold00025	ClobeiHUN142
cyclic-lactone-autoinducer	BlautiaspSF50_scaffold00002	BlautiaspSF50
cyclic-lactone-autoinducer	ButfibAR40_scaffold00024	ButfibAR40
cyclic-lactone-autoinducer	ClocadNLAEzlG419_scaffold00002	ClocadNLAEzlG419
cyclic-lactone-autoinducer	ClospDSM8431_scaffold00077	ClospDSM8431
cyclic-lactone-autoinducer	LacbacNC2004_scaffold00020	LacbacNC2004
cyclic-lactone-autoinducer	Psesp49_scaffold00017	Psesp49
cyclic-lactone-autoinducer	PsespAR14_scaffold00006	PsespAR14
cyclic-lactone-autoinducer	PsespUC1225_scaffold00017	PsespUC1225
cyclic-lactone-autoinducer	RumbroYE282_scaffold00018	RumbroYE282
cyclic-lactone-autoinducer	RumbroYE282_scaffold00038	RumbroYE282
cyclic-lactone-autoinducer	RumflaSAb67_scaffold00008	RumflaSAb67
cyclic-lactone-autoinducer	RumflaYAD2003_scaffold00003	RumflaYAD2003
cyclic-lactone-autoinducer	RumflaYL228_scaffold00003	RumflaYL228
RiPP-like	AcispDSM11652_scaffold00001	AcispDSM11652
RiPP-like	BassucDSM22022_scaffold00004	BassucDSM22022
RiPP-like	DoreaspAGR2135_scaffold00022	DoreaspAGR2135
RiPP-like	DorlonAGR2136_scaffold00001	DorlonAGR2136
RiPP-like	EntfaeVTM1R91_scaffold00009	EntfaeVTM1R91
RiPP-like	EntfaeVTM1R91_scaffold00012	EntfaeVTM1R91
RiPP-like	EntmunC2_scaffold00032	EntmunC2
RiPP-like	EubcalNLAEzlG225_scaffold00007	EubcalNLAEzlG225
RiPP-like	ProacnNLAEzlG260_scaffold00004	ProacnNLAEzlG260
RiPP-like	PserumCF1b_scaffold00013	PserumCF1b
RiPP-like	PsespOR37_scaffold00050	PsespOR37
RiPP-like	PsespUC1225_scaffold00005	PsespUC1225
RiPP-like	StrhenA4_scaffold00003	StrhenA4
RRE-containing	BacspAR29_scaffold00003	BacspAR29
RRE-containing	BacspAR29_scaffold00018	BacspAR29
RRE-containing	BlautiaspSF50_scaffold00005	BlautiaspSF50
RRE-containing	LacbacA10_scaffold00004	LacbacA10
RRE-containing	PrebacKH2P17_scaffold00006	PrebacKH2P17
RRE-containing	PserumCF1b_scaffold00002	PserumCF1b
RRE-containing	RumbacAB4001_scaffold00014	RumbacAB4001
RRE-containing	RumflaND2009_scaffold00003	RumflaND2009
RRE-containing	RumflaSAb67_scaffold00002	RumflaSAb67
RRE-containing	RumflaYRD2003_scaffold00010	RumflaYRD2003
RRE-containing	StrequSb17_scaffold00002	StrequSb17
RRE-containing	StrgalLMG15572_scaffold00004	StrgalLMG15572
